# Supplementary material for: Characterization of the soybean KRP gene family reveals a key role for GmKRP2a in root development
Source: Front Plant Sci. 2023 Jan 27;14:1096467. doi: 10.3389/fpls.2023.1096467 (PMC9911667; doi:10.3389/fpls.2023.1096467)
Supplement: Supplementary file 8 [file Table_1.xlsx]

## Sheet: Supplementary Table 1
Supplementary Table 1. The primers of qPCR
Gene ID	5’-3’ sequence of forward primer	5’-3’ sequence of reverse primer	Size of PCR product (bp)
Glyma.01G231000	CGTATCGTGGAGTTCGTCAG	GCTCCCTAACCATATTCTGCTC	89
Glyma.03G236300	ACGAGCTGATATGTTACAAGGC	GCTCCATAAGGACCATCGATC	72
Glyma.04G057700	CACTGCCTCGTCATGTTCTAC	AATGTCCAATCCATGTCCCC	81
Glyma.04G251400	GCATCGCTGATATCGTCTTTC	GGTTCCATCACATTCATAGTCATTG	80
Glyma.05G049800	TTGCTGGTCGATATGGCTG	ACTTTGGGTTGAGTCATCGG	78
Glyma.05G065800	GCTGTCGTGGTTCTCTATGTAG	GTCAAACATTGCCCCAAAGG	114
Glyma.05G119500	ACAAAGCTCCCCTATGGAAAG	ATCATATCCTCTTTCTGCCACC	108
Glyma.05G128200	CACAGTTGGTTATATGGCACC	AAAGTGATTGGCAAACCTTCC	150
Glyma.08G145300	CTATGCCACCTTCGTCTACTTC	TCTTATCGTGCTTGAACCTTCC	146
Glyma.10G066100	GGACTCTGGCCTCAATGTTAG	CAGACATACCACTTGTGACTCC	113
Glyma.11G096700	GAATTTGGCCGTTCGAGTTG	CGTGGTTTCTGCTCATGAAG	149
Glyma.13G251700	CAGAGGTGGGTTCTCAATCAC	CAGAGTGGATCAGTTGGCAG	129
Glyma.13G293200	TGGGTGCTTTGATCGTGTAC	AGGTCTGCTTTGTTTCCCAC	130
Glyma.16G145100	CACAATGCTGGGATCAATGAAG	GTAAACAAAAGCCAGAGTCATGG	142
Glyma.16G148700	TCAGATAATGTGGCAACGGG	GCAATGCACATTTCCTCAATTG	104
Glyma.18G086600	ACTAAAGCGACTGGAACTCAG	CCGAGGGAACTGTTTTGAGT	125
Glyma.20G066800	TCCTTTTCTCATTGTGCTCCC	GTTCTGTTGCCCGTTCTAATG	134
Glyma.20G155200	CCCCTTAACTTCCCCAATTCG	TTTACCGTTTCCCCACACTC	137
Glyma.01G185400(GmKRP1a)	TCTCACCGTGCCTTATCAAAG	CTTCCAGTGGTACGTCCTTAAC	142
Glyma.11G056700(GmKRP1b)	GCGCAAGTTGAAACGTCG	GCCTTTGATAAGACACGGTGAG	137
Glyma.05G085000(GmKRP2a)	GATCTAGAGGTTGAGAGCACG	TGAATCCACCTCTTGCGAAG	135
Glyma.17G175700(GmKRP2b)	CACCAAAACCAAATCTCGCTG	ACTCGTATTGTCCCTCCAAAG	146
Glyma.08G354300(GmKRP3)	CGCCAAATAATCCATGAACACG	CAGGCAGAGGTACGTCATTG	144
Glyma.20G198800(GmKRP4)	ACAGAGCATGCAGCTAGAAG	CGGCTTCTCATTCACAGGATC	129
Glyma.18G170800(GmKRP5)	AGCACATCCAAAGAAACATTCC	CCAGGCAGAGGTACTTCATTG	130
Glyma.02G133700(GmKRP6)	AAGGGTTTCCAAACGGTAGAG	CTCTTCGATCTCTGCTTGTGG	150
Glyma.07G211300(GmKRP7)	ACTCAACCAGCCTCAATTTCA	AAAACTCTTCGATCTCCGCC	144
Glyma.18G290800(Actin)	ATCTTGACTGAGCGTGGTTATTCC	GCTGGTCCTGGCTGTCTCC	126
