# Supplementary material for: Characterization of the soybean KRP gene family reveals a key role for GmKRP2a in root development
Source: Front Plant Sci. 2023 Jan 27;14:1096467. doi: 10.3389/fpls.2023.1096467 (PMC9911667; doi:10.3389/fpls.2023.1096467)
Supplement: Supplementary file 9 [file Table_2.xlsx]

## Sheet: Supplementary Table 2
Supplementary Table 2. KRP gene family gene name and gene ID in 10 species.
Species	Gene name	Gene ID
Arabidopsis thaliana	AtKRP1	AT2G23430.1
	AtKRP2	AT3G50630.1
	AtKRP3	AT5G48820.1
	AtKRP4	AT2G32710.1
	AtKRP5	AT3G24810.1
	AtKRP6	AT3G19150.1
	AtKRP7	AT1G49620.1
Glycine max	GmKRP1a	Glyma.01G185400.1
	GmKRP1b	Glyma.11G056700.1
	GmKRP2a	Glyma.05G085000.1
	GmKRP2b	Glyma.17G175700.1
	GmKRP3	Glyma.08G354300.1
	GmKRP4	Glyma.20G198800.1
	GmKRP5	Glyma.18G170800.1
	GmKRP6	Glyma.02G133700.1
	GmKRP7	Glyma.07G211300.2
Vigna unguiculata	VuKRP1	Vigun02g142900.1
	VuKRP2	Vigun03g185500.1
	VuKRP3	Vigun03g276400.1
	VuKRP4	Vigun05g128800.1
	VuKRP5	Vigun07g183200.1
Phaseolus vulgaris	PvuKRP1	Phvul.002G019500.1
	PvuKRP2	Phvul.003G244700.1
	PvuKRP3	Phvul.003G295400.1
	PvuKRP4	Phvul.007G133100|Phvul.L002172.1
	PvuKRP5	Phvul.008G125600.1
Cicer arietinum	CarKRP1	Ca_02140
	CarKRP2	Ca_06437
	CarKRP3	Ca_07865
	CarKRP4	Ca_09271
	CarKRP5	Ca_24615
Lotus japonicus	LjKRP1	Lj1g0023642.1
	LjKRP2	Lj2g0013232.1
	LjKRP3	Lj4g0015651.1
	LjKRP4	Lj4g0017243.1
	LjKRP5	Lj4g0023420.1
	LjKRP6	Lj5g0019622.1
Medicago truncatula	MtKRP1	Medtr1g072860
	MtKRP2	Medtr4g086450
	MtKRP3	Medtr5g017600
	MtKRP4	Medtr7g057920
	MtKRP5	Medtr7g058390
Oryza sativa	OsKRP1	LOC_Os02g52480.1
	OsKRP2	LOC_Os06g11050.1
	OsKRP3	LOC_Os11g40030.2
	OsKRP4	LOC_Os10g33310.1
	OsKRP5	LOC_Os03g04490.1
	OsKRP6	LOC_Os01g37740.1
Zea mays	ZmKRP1	ZmPHB47.01G370800.1
	ZmKRP2	ZmPHB47.05G093400.1
	ZmKRP3	ZmPHB47.01G028000.1
	ZmKRP4	ZmPHB47.09G250800.2
	ZmKRP5	ZmPHB47.05G368700.1
	ZmKRP6	ZmPHB47.04G226600.2
	ZmKRP7	ZmPHB47.09G013400.1
	ZmKRP8	ZmPHB47.04G019100.1
Sorghum bicolor	SbKRP1	Sobic.001G222300.1
	SbKRP2	Sobic.001G512000.1
	SbKRP3	Sobic.002G227100.1
	SbKRP4	Sobic.004G307700.1
	SbKRP5	Sobic.005G187000.1
