# Supplementary material for: Characterization of the soybean KRP gene family reveals a key role for GmKRP2a in root development
Source: Front Plant Sci. 2023 Jan 27;14:1096467. doi: 10.3389/fpls.2023.1096467 (PMC9911667; doi:10.3389/fpls.2023.1096467)
Supplement: Supplementary file 10 [file Table_3.xlsx]

## Sheet: Supplementary Table 3
Supplementary Table 3. Ks analysis of the GmKRP genes in soybean
Gene Pairs	Ka	Ks	Ka_Ks	Mya
GmKRP1a/GmKRP6	0.657284	2.21737	0.296425	181.752
GmKRP1a/GmKRP2a	0.302028	0.831221	0.363355	68.1328
GmKRP1a/GmKRP7	0.657444	2.86328	0.229612	234.695
GmKRP1a/GmKRP1b	0.0524032	0.176419	0.297039	14.4606
GmKRP1a/GmKRP2b	0.335771	0.895948	0.374766	73.4384
GmKRP6/GmKRP7	0.0611414	0.147829	0.413595	12.1171
GmKRP6/GmKRP1b	0.613541	1.9475	0.31504	159.631
GmKRP6/GmKRP2b	0.672172	1.71965	0.390878	140.955
GmKRP7/GmKRP1b	0.652297	3.14695	0.207279	257.946
GmKRP7/GmKRP2b	0.695206	2.29778	0.302556	188.343
GmKRP3/GmKRP5	0.0221869	0.124396	0.178357	10.1964
GmKRP1b/GmKRP2b	0.370927	1.01277	0.366251	83.0137
