# Supplementary material for: Characterization of the soybean KRP gene family reveals a key role for GmKRP2a in root development
Source: Front Plant Sci. 2023 Jan 27;14:1096467. doi: 10.3389/fpls.2023.1096467 (PMC9911667; doi:10.3389/fpls.2023.1096467)
Supplement: Supplementary file 11 [file Table_4.xlsx]

## Sheet: Supplementary Table 4
Supplementary Table 4. The non-synonymous SNPs in the coding region of GmKRPs.
	SNP_Position	Gene	REF	ALT	EFF_EFFECT	AMINO_ACID_CHANGE	GO_Annotation	Pfam_Annotation	Start	End	Strand
GmKRP1a	Chr01:52083230	Glyma.01G185400.1	G	A	missense_variant;missense_variant	p.Glu18Lys/c.52G>A;p.Glu18Lys/c.52G>A	cyclin-dependent protein serine/threonine kinase inhibitor activity|cell cycle arrest|nucleus	Cyclin-dependent kinase inhibitor	52083179;52082706	52083478;52084812	+;+
	Chr01:52083297	Glyma.01G185400.1	T	C	missense_variant;missense_variant	p.Val40Ala/c.119T>C;p.Val40Ala/c.119T>C	cyclin-dependent protein serine/threonine kinase inhibitor activity|cell cycle arrest|nucleus	Cyclin-dependent kinase inhibitor	52083179;52082706	52083478;52084812	+;+
	Chr01:52083345	Glyma.01G185400.1	T	A	missense_variant;missense_variant	p.Ile56Lys/c.167T>A;p.Ile56Lys/c.167T>A	cyclin-dependent protein serine/threonine kinase inhibitor activity|cell cycle arrest|nucleus	Cyclin-dependent kinase inhibitor	52083179;52082706	52083478;52084812	+;+
	Chr01:52083381	Glyma.01G185400.1	G	A	missense_variant;missense_variant	p.Cys68Tyr/c.203G>A;p.Cys68Tyr/c.203G>A	cyclin-dependent protein serine/threonine kinase inhibitor activity|cell cycle arrest|nucleus	Cyclin-dependent kinase inhibitor	52083179;52082706	52083478;52084812	+;+
	Chr01:52083396	Glyma.01G185400.1	C	A	missense_variant;missense_variant	p.Ser73Tyr/c.218C>A;p.Ser73Tyr/c.218C>A	cyclin-dependent protein serine/threonine kinase inhibitor activity|cell cycle arrest|nucleus	Cyclin-dependent kinase inhibitor	52083179;52082706	52083478;52084812	+;+
	Chr01:52083410	Glyma.01G185400.1	G	T	missense_variant;missense_variant	p.Ala78Ser/c.232G>T;p.Ala78Ser/c.232G>T	cyclin-dependent protein serine/threonine kinase inhibitor activity|cell cycle arrest|nucleus	Cyclin-dependent kinase inhibitor	52083179;52082706	52083478;52084812	+;+
	Chr01:52083991	Glyma.01G185400.1	G	T	splice_region_variant+intron_variant;splice_region_variant+intron_variant	c.357-7G>T;c.357-7G>T	cyclin-dependent protein serine/threonine kinase inhibitor activity|cell cycle arrest|nucleus	Cyclin-dependent kinase inhibitor	52082706	52084812	+
	Chr01:52084059	Glyma.01G185400.1	A	G	missense_variant;missense_variant	p.Ile140Val/c.418A>G;p.Ile140Val/c.418A>G	cyclin-dependent protein serine/threonine kinase inhibitor activity|cell cycle arrest|nucleus	Cyclin-dependent kinase inhibitor	52083998;52082706	52084168;52084812	+;+
	Chr01:52084092	Glyma.01G185400.1	G	C	missense_variant;missense_variant	p.Ala151Pro/c.451G>C;p.Ala151Pro/c.451G>C	cyclin-dependent protein serine/threonine kinase inhibitor activity|cell cycle arrest|nucleus	Cyclin-dependent kinase inhibitor	52083998;52082706	52084168;52084812	+;+
	Chr01:52084367	Glyma.01G185400.1	G	A	missense_variant;missense_variant	p.Glu192Lys/c.574G>A;p.Glu192Lys/c.574G>A	cyclin-dependent protein serine/threonine kinase inhibitor activity|cell cycle arrest|nucleus	Cyclin-dependent kinase inhibitor	52084321;52082706	52084390;52084812	+;+
GmKRP2a	Chr05:15389471	Glyma.05G085000.1;Glyma.05G085000.2	G	A	missense_variant;missense_variant;missense_variant;missense_variant	p.Ala151Thr/c.451G>A;p.Ala151Thr/c.451G>A;p.Ala151Thr/c.451G>A;p.Ala151Thr/c.451G>A	cyclin-dependent protein serine/threonine kinase inhibitor activity|cell cycle arrest|nucleus	Cyclin-dependent kinase inhibitor	15389323;15389323;15388087;15388087	15389505;15389509;15390078;15390078	+;+;+;+
GmKRP2b	Chr17:18356133	Glyma.17G175700.1	T	C	NON_SYNONYMOUS_CODING;missense_variant;missense_variant	Q160R;p.Gln160Arg/c.479A>G;p.Gln160Arg/c.479A>G	cyclin-dependent protein serine/threonine kinase inhibitor activity|cell cycle arrest|nucleus	Cyclin-dependent kinase inhibitor	18356105;18355667	18356174;18357657	-;-
	Chr17:18356345	Glyma.17G175700.1	C	G	missense_variant;missense_variant	p.Asp138His/c.412G>C;p.Asp138His/c.412G>C	cyclin-dependent protein serine/threonine kinase inhibitor activity|cell cycle arrest|nucleus	Cyclin-dependent kinase inhibitor	18356320;18355667	18356463;18357657	-;-
	Chr17:18356346	Glyma.17G175700.1	T	G	NON_SYNONYMOUS_CODING;missense_variant;missense_variant	K137N;p.Lys137Asn/c.411A>C;p.Lys137Asn/c.411A>C	cyclin-dependent protein serine/threonine kinase inhibitor activity|cell cycle arrest|nucleus	Cyclin-dependent kinase inhibitor	18356320;18355667	18356463;18357657	-;-
	Chr17:18356372	Glyma.17G175700.1	C	G	missense_variant;missense_variant	p.Glu129Gln/c.385G>C;p.Glu129Gln/c.385G>C	cyclin-dependent protein serine/threonine kinase inhibitor activity|cell cycle arrest|nucleus	Cyclin-dependent kinase inhibitor	18356320;18355667	18356463;18357657	-;-
	Chr17:18356428	Glyma.17G175700.1	G	A	NON_SYNONYMOUS_CODING;missense_variant;missense_variant	T110M;p.Thr110Met/c.329C>T;p.Thr110Met/c.329C>T	cyclin-dependent protein serine/threonine kinase inhibitor activity|cell cycle arrest|nucleus	Cyclin-dependent kinase inhibitor	18356320;18355667	18356463;18357657	-;-
	Chr17:18356842	Glyma.17G175700.1	C	T	NON_SYNONYMOUS_CODING;SPLICE_SITE_REGION;missense_variant+splice_region_variant;missense_variant+splice_region_variant	V77I;;p.Val77Ile/c.229G>A;p.Val77Ile/c.229G>A	cyclin-dependent protein serine/threonine kinase inhibitor activity|cell cycle arrest|nucleus	Cyclin-dependent kinase inhibitor	18356778;18355667	18356842;18357657	-;-
	Chr17:18357155	Glyma.17G175700.1	T	A	NON_SYNONYMOUS_CODING;missense_variant;missense_variant	T21S;p.Thr21Ser/c.61A>T;p.Thr21Ser/c.61A>T	cyclin-dependent protein serine/threonine kinase inhibitor activity|cell cycle arrest|nucleus	Cyclin-dependent kinase inhibitor	18356988;18355667	18357215;18357657	-;-
	Chr17:18357188	Glyma.17G175700.1	C	T	NON_SYNONYMOUS_CODING;missense_variant;missense_variant	A10T;p.Ala10Thr/c.28G>A;p.Ala10Thr/c.28G>A	cyclin-dependent protein serine/threonine kinase inhibitor activity|cell cycle arrest|nucleus	Cyclin-dependent kinase inhibitor	18356988;18355667	18357215;18357657	-;-
GmKRP3	Chr08:46705753	Glyma.08G354300.1	G	A	missense_variant;missense_variant	p.Leu89Phe/c.265C>T;p.Leu89Phe/c.265C>T	cyclin-dependent protein serine/threonine kinase inhibitor activity|cell cycle arrest|nucleus	Cyclin-dependent kinase inhibitor	46705674;46702847	46706017;46706338	-;-
	Chr08:46705903	Glyma.08G354300.1	G	A	missense_variant;missense_variant	p.Leu39Phe/c.115C>T;p.Leu39Phe/c.115C>T	cyclin-dependent protein serine/threonine kinase inhibitor activity|cell cycle arrest|nucleus	Cyclin-dependent kinase inhibitor	46705674;46702847	46706017;46706338	-;-
GmKRP4	Chr20:43654878	Glyma.20G198800.1	T	G	missense_variant;missense_variant	p.Lys198Gln/c.592A>C;p.Lys198Gln/c.592A>C	cyclin-dependent protein serine/threonine kinase inhibitor activity|cell cycle arrest|nucleus	Cyclin-dependent kinase inhibitor	43654865;43654270	43655068;43657059	-;-
	Chr20:43655024	Glyma.20G198800.1	T	C	missense_variant;missense_variant	p.Asp149Gly/c.446A>G;p.Asp149Gly/c.446A>G	cyclin-dependent protein serine/threonine kinase inhibitor activity|cell cycle arrest|nucleus	Cyclin-dependent kinase inhibitor	43654865;43654270	43655068;43657059	-;-
	Chr20:43656581	Glyma.20G198800.1	A	C	missense_variant;missense_variant	p.Asn109Lys/c.327T>G;p.Asn109Lys/c.327T>G	cyclin-dependent protein serine/threonine kinase inhibitor activity|cell cycle arrest|nucleus	Cyclin-dependent kinase inhibitor	43656507;43654270	43656907;43657059	-;-
	Chr20:43656613	Glyma.20G198800.1	G	A	missense_variant;missense_variant	p.Arg99Cys/c.295C>T;p.Arg99Cys/c.295C>T	cyclin-dependent protein serine/threonine kinase inhibitor activity|cell cycle arrest|nucleus	Cyclin-dependent kinase inhibitor	43656507;43654270	43656907;43657059	-;-
	Chr20:43656766	Glyma.20G198800.1	G	T	missense_variant;missense_variant	p.His48Asn/c.142C>A;p.His48Asn/c.142C>A	cyclin-dependent protein serine/threonine kinase inhibitor activity|cell cycle arrest|nucleus	Cyclin-dependent kinase inhibitor	43656507;43654270	43656907;43657059	-;-
	Chr20:43656777	Glyma.20G198800.1	T	C	missense_variant;missense_variant	p.His44Arg/c.131A>G;p.His44Arg/c.131A>G	cyclin-dependent protein serine/threonine kinase inhibitor activity|cell cycle arrest|nucleus	Cyclin-dependent kinase inhibitor	43656507;43654270	43656907;43657059	-;-
GmKRP5	Chr18:40105371	Glyma.18G170800.1	G	A	missense_variant;missense_variant	p.Thr75Ile/c.224C>T;p.Thr75Ile/c.224C>T	cyclin-dependent protein serine/threonine kinase inhibitor activity|cell cycle arrest|nucleus	Cyclin-dependent kinase inhibitor	40105239;40102244	40105594;40105782	-;-
	Chr18:40105389	Glyma.18G170800.1	C	A	missense_variant;missense_variant	p.Arg69Leu/c.206G>T;p.Arg69Leu/c.206G>T	cyclin-dependent protein serine/threonine kinase inhibitor activity|cell cycle arrest|nucleus	Cyclin-dependent kinase inhibitor	40105239;40102244	40105594;40105782	-;-
	Chr18:40105512	Glyma.18G170800.1	A	T	missense_variant;missense_variant	p.Leu28His/c.83T>A;p.Leu28His/c.83T>A	cyclin-dependent protein serine/threonine kinase inhibitor activity|cell cycle arrest|nucleus	Cyclin-dependent kinase inhibitor	40105239;40102244	40105594;40105782	-;-
GmKRP6	Chr02:13838867	Glyma.02G133700.1	A	T	missense_variant;missense_variant	p.Ser123Thr/c.367T>A;p.Ser123Thr/c.367T>A	cyclin-dependent protein serine/threonine kinase inhibitor activity|cell cycle arrest|nucleus	Cyclin-dependent kinase inhibitor	13838770;13837975	13838913;13839732	-;-
	Chr02:13838919	Glyma.02G133700.1	C	G	splice_region_variant+intron_variant;splice_region_variant+intron_variant	c.321-6G>C;c.321-6G>C	cyclin-dependent protein serine/threonine kinase inhibitor activity|cell cycle arrest|nucleus	Cyclin-dependent kinase inhibitor	13837975	13839732	-
	Chr02:13839104	Glyma.02G133700.1	C	T	missense_variant;missense_variant	p.Val95Ile/c.283G>A;p.Val95Ile/c.283G>A	cyclin-dependent protein serine/threonine kinase inhibitor activity|cell cycle arrest|nucleus	Cyclin-dependent kinase inhibitor	13839067;13837975	13839122;13839732	-;-
	Chr02:13839115	Glyma.02G133700.1	C	T	missense_variant;missense_variant	p.Gly91Asp/c.272G>A;p.Gly91Asp/c.272G>A	cyclin-dependent protein serine/threonine kinase inhibitor activity|cell cycle arrest|nucleus	Cyclin-dependent kinase inhibitor	13839067;13837975	13839122;13839732	-;-
	Chr02:13839120	Glyma.02G133700.1	G	C	splice_region_variant+synonymous_variant;splice_region_variant+synonymous_variant	p.Thr89Thr/c.267C>G;p.Thr89Thr/c.267C>G	cyclin-dependent protein serine/threonine kinase inhibitor activity|cell cycle arrest|nucleus	Cyclin-dependent kinase inhibitor	13839067;13837975	13839122;13839732	-;-
	Chr02:13839121	Glyma.02G133700.1	G	A	missense_variant+splice_region_variant;missense_variant+splice_region_variant	p.Thr89Ile/c.266C>T;p.Thr89Ile/c.266C>T	cyclin-dependent protein serine/threonine kinase inhibitor activity|cell cycle arrest|nucleus	Cyclin-dependent kinase inhibitor	13839067;13837975	13839122;13839732	-;-
	Chr02:13839261	Glyma.02G133700.1	C	T	splice_region_variant+intron_variant;splice_region_variant+intron_variant	c.264+5G>A;c.264+5G>A	cyclin-dependent protein serine/threonine kinase inhibitor activity|cell cycle arrest|nucleus	Cyclin-dependent kinase inhibitor	13837975	13839732	-
	Chr02:13839289	Glyma.02G133700.1	G	A	missense_variant;missense_variant	p.His81Tyr/c.241C>T;p.His81Tyr/c.241C>T	cyclin-dependent protein serine/threonine kinase inhibitor activity|cell cycle arrest|nucleus	Cyclin-dependent kinase inhibitor	13839266;13837975	13839529;13839732	-;-
	Chr02:13839309	Glyma.02G133700.1	G	T	missense_variant;missense_variant	p.Ser74Tyr/c.221C>A;p.Ser74Tyr/c.221C>A	cyclin-dependent protein serine/threonine kinase inhibitor activity|cell cycle arrest|nucleus	Cyclin-dependent kinase inhibitor	13839266;13837975	13839529;13839732	-;-
	Chr02:13839358	Glyma.02G133700.1	C	T	missense_variant;missense_variant	p.Gly58Ser/c.172G>A;p.Gly58Ser/c.172G>A	cyclin-dependent protein serine/threonine kinase inhibitor activity|cell cycle arrest|nucleus	Cyclin-dependent kinase inhibitor	13839266;13837975	13839529;13839732	-;-
	Chr02:13839360	Glyma.02G133700.1	G	A	missense_variant;missense_variant	p.Thr57Ile/c.170C>T;p.Thr57Ile/c.170C>T	cyclin-dependent protein serine/threonine kinase inhibitor activity|cell cycle arrest|nucleus	Cyclin-dependent kinase inhibitor	13839266;13837975	13839529;13839732	-;-
	Chr02:13839363	Glyma.02G133700.1	G	A	missense_variant;missense_variant	p.Ser56Phe/c.167C>T;p.Ser56Phe/c.167C>T	cyclin-dependent protein serine/threonine kinase inhibitor activity|cell cycle arrest|nucleus	Cyclin-dependent kinase inhibitor	13839266;13837975	13839529;13839732	-;-
	Chr02:13839366	Glyma.02G133700.1	C	T	missense_variant;missense_variant	p.Ser55Asn/c.164G>A;p.Ser55Asn/c.164G>A	cyclin-dependent protein serine/threonine kinase inhibitor activity|cell cycle arrest|nucleus	Cyclin-dependent kinase inhibitor	13839266;13837975	13839529;13839732	-;-
	Chr02:13839375	Glyma.02G133700.1	G	A	missense_variant;missense_variant	p.Ala52Val/c.155C>T;p.Ala52Val/c.155C>T	cyclin-dependent protein serine/threonine kinase inhibitor activity|cell cycle arrest|nucleus	Cyclin-dependent kinase inhibitor	13839266;13837975	13839529;13839732	-;-
	Chr02:13839390	Glyma.02G133700.1	A	G	missense_variant;missense_variant	p.Ile47Thr/c.140T>C;p.Ile47Thr/c.140T>C	cyclin-dependent protein serine/threonine kinase inhibitor activity|cell cycle arrest|nucleus	Cyclin-dependent kinase inhibitor	13839266;13837975	13839529;13839732	-;-
	Chr02:13839414	Glyma.02G133700.1	G	A	missense_variant;missense_variant	p.Ser39Phe/c.116C>T;p.Ser39Phe/c.116C>T	cyclin-dependent protein serine/threonine kinase inhibitor activity|cell cycle arrest|nucleus	Cyclin-dependent kinase inhibitor	13839266;13837975	13839529;13839732	-;-
	Chr02:13839421	Glyma.02G133700.1	G	T	missense_variant;missense_variant	p.Arg37Ser/c.109C>A;p.Arg37Ser/c.109C>A	cyclin-dependent protein serine/threonine kinase inhibitor activity|cell cycle arrest|nucleus	Cyclin-dependent kinase inhibitor	13839266;13837975	13839529;13839732	-;-
	Chr02:13839466	Glyma.02G133700.1	G	T	missense_variant;missense_variant	p.His22Asn/c.64C>A;p.His22Asn/c.64C>A	cyclin-dependent protein serine/threonine kinase inhibitor activity|cell cycle arrest|nucleus	Cyclin-dependent kinase inhibitor	13839266;13837975	13839529;13839732	-;-
	Chr02:13839519	Glyma.02G133700.1	C	G	missense_variant;missense_variant	p.Cys4Ser/c.11G>C;p.Cys4Ser/c.11G>C	cyclin-dependent protein serine/threonine kinase inhibitor activity|cell cycle arrest|nucleus	Cyclin-dependent kinase inhibitor	13839266;13837975	13839529;13839732	-;-
GmKRP7	Chr07:38265326	Glyma.07G211300.1	G	C	missense_variant;missense_variant	p.Val12Leu/c.34G>C;p.Val12Leu/c.34G>C	cyclin-dependent protein serine/threonine kinase inhibitor activity|cell cycle arrest|nucleus	Cyclin-dependent kinase inhibitor	38265293;38265217	38265577;38267289	+;+
	Chr07:38265423	Glyma.07G211300.1	G	T	missense_variant;missense_variant	p.Cys44Phe/c.131G>T;p.Cys44Phe/c.131G>T	cyclin-dependent protein serine/threonine kinase inhibitor activity|cell cycle arrest|nucleus	Cyclin-dependent kinase inhibitor	38265293;38265217	38265577;38267289	+;+
	Chr07:38266013	Glyma.07G211300.1	A	G	missense_variant;missense_variant	p.Thr142Ala/c.424A>G;p.Thr142Ala/c.424A>G	cyclin-dependent protein serine/threonine kinase inhibitor activity|cell cycle arrest|nucleus	Cyclin-dependent kinase inhibitor	38265931;38265217	38266086;38267289	+;+
