# Supplementary material for: Characterization of the soybean KRP gene family reveals a key role for GmKRP2a in root development
Source: Front Plant Sci. 2023 Jan 27;14:1096467. doi: 10.3389/fpls.2023.1096467 (PMC9911667; doi:10.3389/fpls.2023.1096467)
Supplement: Supplementary file 12 [file Table_5.xlsx]

## Sheet: Supplementary Table 5
Supplementary Table 5. Raw data and clean data statistics of RNA sequencing
Sample	Raw	Clean	Error	Q20	Q30	GC
	reads	reads	Rate (%)	(%)	(%)	Content (%)
CK(Promoter-18-1)	47839718	46975140	0.0258	97.66	93.36	45.08
CK(Promoter-18-2)	44637806	43845438	0.026	97.59	93.21	45.45
CK(Promoter-18-3)	44489000	43753416	0.0259	97.67	93.32	44.84
GmKRP2a-Over-1	45046788	44307976	0.0259	97.63	93.3	44.74
GmKRP2a-Over-2	46212986	45490464	0.0256	97.76	93.59	44.92
GmKRP2a-Over-3	45120746	44381140	0.0264	97.44	92.83	44.92
