# Supplementary material for: Characterization of the soybean KRP gene family reveals a key role for GmKRP2a in root development
Source: Front Plant Sci. 2023 Jan 27;14:1096467. doi: 10.3389/fpls.2023.1096467 (PMC9911667; doi:10.3389/fpls.2023.1096467)
Supplement: Supplementary file 13 [file Table_6.xlsx]

## Sheet: Down-regulated DEGs
Supplementary Table 6. List of 1291 differentially expressed genes.
Gene_id	Gene name	Gene description	FC(KRP_Over/CK)	Log2FC(KRP_Over/CK)	CK	KRP_Over
ENSRNA050002251	Plant_SRP	Plant signal recognition particle RNA	0.455	-1.13716	111.027	49.8867
ENSRNA050003071	SSU_rRNA_eukarya	Eukaryotic small subunit ribosomal RNA	0.433	-1.208	57.29	24.6367
ENSRNA050003077	SSU_rRNA_eukarya	Eukaryotic small subunit ribosomal RNA	0.458	-1.12641	102.223	46.68
ENSRNA050003080	SSU_rRNA_eukarya	Eukaryotic small subunit ribosomal RNA	0.494	-1.01638	92.1433	45.37
ENSRNA050003083	SSU_rRNA_eukarya	Eukaryotic small subunit ribosomal RNA	0.423	-1.24228	100.203	42.11
ENSRNA050003086	SSU_rRNA_eukarya	Eukaryotic small subunit ribosomal RNA	0.429	-1.22243	101.793	43.5233
ENSRNA050003089	SSU_rRNA_eukarya	Eukaryotic small subunit ribosomal RNA	0.446	-1.16336	93.9133	41.74
ENSRNA050003092	SSU_rRNA_eukarya	Eukaryotic small subunit ribosomal RNA	0.413	-1.27735	101.94	41.8933
ENSRNA050003096	SSU_rRNA_eukarya	Eukaryotic small subunit ribosomal RNA	0.46	-1.1203	95.8967	43.8733
ENSRNA050003099	SSU_rRNA_eukarya	Eukaryotic small subunit ribosomal RNA	0.441	-1.18097	102.983	45.2533
ENSRNA050003102	SSU_rRNA_eukarya	Eukaryotic small subunit ribosomal RNA	0.398	-1.33046	100.997	39.9533
ENSRNA050003105	SSU_rRNA_eukarya	Eukaryotic small subunit ribosomal RNA	0.403	-1.31129	103.48	41.4367
ENSRNA050003108	SSU_rRNA_eukarya	Eukaryotic small subunit ribosomal RNA	0.375	-1.41487	104.487	39.0067
ENSRNA050003111	SSU_rRNA_eukarya	Eukaryotic small subunit ribosomal RNA	0.419	-1.25505	96.44	40.3367
ENSRNA050003116	SSU_rRNA_eukarya	Eukaryotic small subunit ribosomal RNA	0.487	-1.037	100.683	48.8067
ENSRNA050003119	SSU_rRNA_eukarya	Eukaryotic small subunit ribosomal RNA	0.421	-1.24893	99.9867	41.83
ENSRNA050003122	SSU_rRNA_eukarya	Eukaryotic small subunit ribosomal RNA	0.388	-1.36497	102.457	39.5867
ENSRNA050003126	SSU_rRNA_eukarya	Eukaryotic small subunit ribosomal RNA	0.446	-1.16626	104.56	46.37
ENSRNA050003129	SSU_rRNA_eukarya	Eukaryotic small subunit ribosomal RNA	0.398	-1.33027	102.727	40.79
ENSRNA050003132	SSU_rRNA_eukarya	Eukaryotic small subunit ribosomal RNA	0.472	-1.08327	96.2433	45.1733
ENSRNA050003135	SSU_rRNA_eukarya	Eukaryotic small subunit ribosomal RNA	0.404	-1.3086	101.693	40.8167
ENSRNA050003139	SSU_rRNA_eukarya	Eukaryotic small subunit ribosomal RNA	0.442	-1.17906	99.4733	43.7167
ENSRNA050003142	SSU_rRNA_eukarya	Eukaryotic small subunit ribosomal RNA	0.399	-1.32521	99.1533	39.4367
ENSRNA050003145	SSU_rRNA_eukarya	Eukaryotic small subunit ribosomal RNA	0.41	-1.28712	103.887	42.2867
ENSRNA050003148	SSU_rRNA_eukarya	Eukaryotic small subunit ribosomal RNA	0.399	-1.32614	105.423	41.8167
ENSRNA050003152	SSU_rRNA_eukarya	Eukaryotic small subunit ribosomal RNA	0.419	-1.25605	100.5	41.8533
ENSRNA050003155	SSU_rRNA_eukarya	Eukaryotic small subunit ribosomal RNA	0.427	-1.22868	99.7733	42.37
ENSRNA050003158	SSU_rRNA_eukarya	Eukaryotic small subunit ribosomal RNA	0.408	-1.29374	102.617	41.64
ENSRNA050003162	SSU_rRNA_eukarya	Eukaryotic small subunit ribosomal RNA	0.464	-1.10758	99.7967	46.0967
ENSRNA050003165	SSU_rRNA_eukarya	Eukaryotic small subunit ribosomal RNA	0.429	-1.2219	104.227	44.4533
ENSRNA050003168	SSU_rRNA_eukarya	Eukaryotic small subunit ribosomal RNA	0.378	-1.4018	101.893	38.4367
ENSRNA050003172	SSU_rRNA_eukarya	Eukaryotic small subunit ribosomal RNA	0.417	-1.26286	102.21	42.43
ENSRNA050003175	SSU_rRNA_eukarya	Eukaryotic small subunit ribosomal RNA	0.42	-1.25199	97.3967	40.7533
ENSRNA050003178	SSU_rRNA_eukarya	Eukaryotic small subunit ribosomal RNA	0.427	-1.22626	100.953	42.96
ENSRNA050003180	SSU_rRNA_eukarya	Eukaryotic small subunit ribosomal RNA	0.394	-1.34501	102.947	40.4333
ENSRNA050003183	SSU_rRNA_eukarya	Eukaryotic small subunit ribosomal RNA	0.411	-1.28161	107.683	44.14
ENSRNA050003186	SSU_rRNA_eukarya	Eukaryotic small subunit ribosomal RNA	0.413	-1.27555	102.087	42
ENSRNA050003189	SSU_rRNA_eukarya	Eukaryotic small subunit ribosomal RNA	0.4	-1.32111	99.6267	39.8067
ENSRNA050003191	SSU_rRNA_eukarya	Eukaryotic small subunit ribosomal RNA	0.422	-1.24599	101.447	42.3867
ENSRNA050003194	SSU_rRNA_eukarya	Eukaryotic small subunit ribosomal RNA	0.424	-1.23819	102.97	43.5067
ENSRNA050003197	SSU_rRNA_eukarya	Eukaryotic small subunit ribosomal RNA	0.417	-1.26361	105.713	43.7533
ENSRNA050003200	SSU_rRNA_eukarya	Eukaryotic small subunit ribosomal RNA	0.432	-1.21178	102.43	44.0933
ENSRNA050003204	SSU_rRNA_eukarya	Eukaryotic small subunit ribosomal RNA	0.398	-1.3305	98.7867	39.02
ENSRNA050003206	SSU_rRNA_eukarya	Eukaryotic small subunit ribosomal RNA	0.447	-1.16176	93.4567	41.5
ENSRNA050003210	SSU_rRNA_eukarya	Eukaryotic small subunit ribosomal RNA	0.421	-1.24714	97.99	41.06
ENSRNA050003211	SSU_rRNA_eukarya	Eukaryotic small subunit ribosomal RNA	0.425	-1.23582	98.7667	41.7667
ENSRNA050003215	SSU_rRNA_eukarya	Eukaryotic small subunit ribosomal RNA	0.414	-1.27166	106.487	43.8633
ENSRNA050003218	SSU_rRNA_eukarya	Eukaryotic small subunit ribosomal RNA	0.413	-1.2741	100.607	41.38
ENSRNA050003220	SSU_rRNA_eukarya	Eukaryotic small subunit ribosomal RNA	0.398	-1.32936	103.997	41.28
ENSRNA050003223	SSU_rRNA_eukarya	Eukaryotic small subunit ribosomal RNA	0.406	-1.30162	103.66	41.8733
ENSRNA050003225	SSU_rRNA_eukarya	Eukaryotic small subunit ribosomal RNA	0.421	-1.24863	97.6233	40.9267
ENSRNA050003229	SSU_rRNA_eukarya	Eukaryotic small subunit ribosomal RNA	0.407	-1.29533	104.22	42.17
ENSRNA050003232	SSU_rRNA_eukarya	Eukaryotic small subunit ribosomal RNA	0.412	-1.27987	100.537	41.2433
ENSRNA050003235	SSU_rRNA_eukarya	Eukaryotic small subunit ribosomal RNA	0.393	-1.3483	105.7	41.4333
ENSRNA050003237	SSU_rRNA_eukarya	Eukaryotic small subunit ribosomal RNA	0.47	-1.08926	99.4867	46.4233
ENSRNA050003242	SSU_rRNA_eukarya	Eukaryotic small subunit ribosomal RNA	0.445	-1.16798	93.4133	41.3767
ENSRNA050003243	SSU_rRNA_eukarya	Eukaryotic small subunit ribosomal RNA	0.414	-1.27344	101.173	41.72
ENSRNA050003246	SSU_rRNA_eukarya	Eukaryotic small subunit ribosomal RNA	0.378	-1.40236	106.243	40.0367
ENSRNA050003250	SSU_rRNA_eukarya	Eukaryotic small subunit ribosomal RNA	0.409	-1.28855	95.1933	38.82
ENSRNA050003253	SSU_rRNA_eukarya	Eukaryotic small subunit ribosomal RNA	0.418	-1.25954	103.363	43.0267
ENSRNA050003256	SSU_rRNA_eukarya	Eukaryotic small subunit ribosomal RNA	0.415	-1.2698	105.97	43.8367
ENSRNA050003258	SSU_rRNA_eukarya	Eukaryotic small subunit ribosomal RNA	0.397	-1.33218	101.213	40.0133
ENSRNA050003262	SSU_rRNA_eukarya	Eukaryotic small subunit ribosomal RNA	0.385	-1.37804	108.01	41.33
ENSRNA050003266	SSU_rRNA_eukarya	Eukaryotic small subunit ribosomal RNA	0.382	-1.38742	104.683	39.7667
ENSRNA050003269	SSU_rRNA_eukarya	Eukaryotic small subunit ribosomal RNA	0.407	-1.29844	102.467	41.5
ENSRNA050003271	SSU_rRNA_eukarya	Eukaryotic small subunit ribosomal RNA	0.404	-1.30928	99.4267	39.9
ENSRNA050003274	SSU_rRNA_eukarya	Eukaryotic small subunit ribosomal RNA	0.408	-1.29296	104.033	42.19
ENSRNA050003277	SSU_rRNA_eukarya	Eukaryotic small subunit ribosomal RNA	0.433	-1.20922	99.92	43.0333
ENSRNA050003279	SSU_rRNA_eukarya	Eukaryotic small subunit ribosomal RNA	0.395	-1.33931	99.27	39.0867
ENSRNA050003282	SSU_rRNA_eukarya	Eukaryotic small subunit ribosomal RNA	0.459	-1.12296	96.4367	44.1133
ENSRNA050003284	SSU_rRNA_eukarya	Eukaryotic small subunit ribosomal RNA	0.4	-1.32143	102.55	40.8533
ENSRNA050003290	SSU_rRNA_eukarya	Eukaryotic small subunit ribosomal RNA	0.275	-1.86185	28.6967	7.87
ENSRNA050003292	SSU_rRNA_eukarya	Eukaryotic small subunit ribosomal RNA	0.314	-1.67341	5.04	1.58333
ENSRNA050003308	SSU_rRNA_eukarya	Eukaryotic small subunit ribosomal RNA	0.357	-1.48499	23.75	8.47
ENSRNA050003311	SSU_rRNA_eukarya	Eukaryotic small subunit ribosomal RNA	0.457	-1.12952	14.67	6.73
ENSRNA050003314	SSU_rRNA_eukarya	Eukaryotic small subunit ribosomal RNA	0.385	-1.37565	7.82	2.98
ENSRNA050003325	SSU_rRNA_eukarya	Eukaryotic small subunit ribosomal RNA	0.409	-1.2903	468.55	191.21
ENSRNA050003331	SSU_rRNA_eukarya	Eukaryotic small subunit ribosomal RNA	0.326	-1.61922	83.7567	27.0967
ENSRNA050003334	SSU_rRNA_eukarya	Eukaryotic small subunit ribosomal RNA	0.352	-1.50596	20.79	7.31333
ENSRNA050003337	SSU_rRNA_eukarya	Eukaryotic small subunit ribosomal RNA	0.446	-1.1644	15.0867	6.65667
ENSRNA050003342	SSU_rRNA_eukarya	Eukaryotic small subunit ribosomal RNA	0.44	-1.18372	33.6033	14.72
ENSRNA050003349	SSU_rRNA_eukarya	Eukaryotic small subunit ribosomal RNA	0.293	-1.77005	12.9	3.78667
ENSRNA050003353	SSU_rRNA_eukarya	Eukaryotic small subunit ribosomal RNA	0.365	-1.45509	31.1867	11.3967
ENSRNA050003356	SSU_rRNA_eukarya	Eukaryotic small subunit ribosomal RNA	0.422	-1.24442	103.643	43.5767
ENSRNA050003359	SSU_rRNA_eukarya	Eukaryotic small subunit ribosomal RNA	0.45	-1.1517	86.49	38.6867
ENSRNA050003362	SSU_rRNA_eukarya	Eukaryotic small subunit ribosomal RNA	0.329	-1.60195	24.1433	7.89333
ENSRNA050003372	SSU_rRNA_eukarya	Eukaryotic small subunit ribosomal RNA	0.341	-1.55139	81.0967	27.6067
ENSRNA050003380	SSU_rRNA_eukarya	Eukaryotic small subunit ribosomal RNA	0.381	-1.39136	34.2233	12.8467
ENSRNA050003384	SSU_rRNA_eukarya	Eukaryotic small subunit ribosomal RNA	0.442	-1.17766	12.6467	5.53
ENSRNA050003397	SSU_rRNA_eukarya	Eukaryotic small subunit ribosomal RNA	0.315	-1.66477	26.8333	8.43667
ENSRNA050003403	SSU_rRNA_eukarya	Eukaryotic small subunit ribosomal RNA	0.303	-1.72419	3.08333	0.926667
ENSRNA050003408	SSU_rRNA_eukarya	Eukaryotic small subunit ribosomal RNA	0.372	-1.42507	3.32	1.24333
ENSRNA050003414	SSU_rRNA_eukarya	Eukaryotic small subunit ribosomal RNA	0.472	-1.08258	4.30333	2.02333
ENSRNA050003417	SSU_rRNA_eukarya	Eukaryotic small subunit ribosomal RNA	0.269	-1.89227	0.546667	0.14
ENSRNA050003429	SSU_rRNA_eukarya	Eukaryotic small subunit ribosomal RNA	0.452	-1.14558	58.6467	26.4667
ENSRNA050003468	SSU_rRNA_eukarya	Eukaryotic small subunit ribosomal RNA	0.405	-1.30511	460.147	185.413
ENSRNA050003471	SSU_rRNA_eukarya	Eukaryotic small subunit ribosomal RNA	0.39	-1.35929	466.927	181.107
ENSRNA050003473	SSU_rRNA_eukarya	Eukaryotic small subunit ribosomal RNA	0.38	-1.39406	465.963	176.32
ENSRNA050003475	SSU_rRNA_eukarya	Eukaryotic small subunit ribosomal RNA	0.381	-1.39041	462.167	175.227
ENSRNA050003487	SSU_rRNA_eukarya	Eukaryotic small subunit ribosomal RNA	0.428	-1.22347	428.91	181.883
ENSRNA050003495	SSU_rRNA_eukarya	Eukaryotic small subunit ribosomal RNA	0.001	-9.57214	38.0933	0
ENSRNA050003498	SSU_rRNA_eukarya	Eukaryotic small subunit ribosomal RNA	0.37	-1.43373	12.4233	4.49667
ENSRNA050003514	SSU_rRNA_eukarya	Eukaryotic small subunit ribosomal RNA	0.453	-1.14222	389.107	189.87
ENSRNA050003772	5_8S_rRNA	5.8S ribosomal RNA	0.038	-4.72672	72.01	0
ENSRNA050003806	5_8S_rRNA	5.8S ribosomal RNA	0.033	-4.90692	81.0967	0
ENSRNA050003823	5_8S_rRNA	5.8S ribosomal RNA	0.032	-4.98086	85.08	0
ENSRNA050030606	LSU_rRNA_eukarya	Eukaryotic large subunit ribosomal RNA	0.431	-1.21384	19.7833	8.5
Glyma.01G011800		hypothetical protein	0.243	-2.04284	2.11333	0.496667
Glyma.01G038600		hypothetical protein	0.431	-1.21475	28.7733	12.43
Glyma.01G049400		hypothetical protein	0.394	-1.34486	1.10667	0.436667
Glyma.01G138200		hypothetical protein	0.043	-4.55588	0.266667	0
Glyma.01G187600		hypothetical protein	0.463	-1.11128	4.15	1.92333
Glyma.01G195500		hypothetical protein	0.448	-1.15835	10.8767	4.89667
Glyma.01G214400		hypothetical protein	0.202	-2.30603	2.04333	0.403333
Glyma.02G016200		hypothetical protein	0.168	-2.57731	1.36667	0.226667
Glyma.02G026300		hypothetical protein	0.468	-1.09388	131.203	62.8633
Glyma.02G054400		hypothetical protein	0.458	-1.12606	1.98	0.903333
Glyma.02G100000		hypothetical protein	0.351	-1.51113	9.07333	3.17667
Glyma.02G106800		hypothetical protein	0.385	-1.37814	0.96	0.37
Glyma.02G177800		hypothetical protein	0.378	-1.40438	3.04667	1.15
Glyma.02G208600		hypothetical protein	0.327	-1.61353	6.53	2.24667
Glyma.02G210000		hypothetical protein	0.277	-1.85126	4.67333	1.25667
Glyma.02G222600		hypothetical protein	0.5	-1.00128	9.41667	4.64333
Glyma.02G223200		hypothetical protein	0.434	-1.20382	2.07	0.896667
Glyma.02G250700		hypothetical protein	0.476	-1.06994	8.50333	4.05
Glyma.03G003400		hypothetical protein	0.494	-1.01605	1.93333	0.906667
Glyma.03G010800		hypothetical protein	0.442	-1.17829	1.6	0.71
Glyma.03G039800		hypothetical protein	0.179	-2.47817	2.13333	0.376667
Glyma.03G058600		hypothetical protein	0.024	-5.36831	0.703333	0
Glyma.03G062800		hypothetical protein	0.47	-1.08816	2.77	1.30667
Glyma.03G085800		hypothetical protein	0.421	-1.2482	0.746667	0.323333
Glyma.03G105200		hypothetical protein	0.49	-1.02948	0.416667	0.206667
Glyma.03G165500		hypothetical protein	0.484	-1.04679	1.90333	0.66
Glyma.03G174000		hypothetical protein	0.226	-2.14467	0.933333	0.21
Glyma.03G176000		hypothetical protein	0.06	-4.05464	0.193333	0
Glyma.03G244900		hypothetical protein	0.253	-1.98088	8.42333	2.13333
Glyma.03G261800		hypothetical protein	0.355	-1.494	5.48667	1.96
Glyma.04G043500		hypothetical protein	0.347	-1.52882	0.883333	0.336667
Glyma.04G081300		hypothetical protein	0.042	-4.58258	0.323333	0
Glyma.04G108200		hypothetical protein	0.067	-3.89627	2.16333	0.133333
Glyma.04G168300		hypothetical protein	0.469	-1.09375	5.82667	2.75
Glyma.04G168700		hypothetical protein	0.479	-1.06338	266.63	127.317
Glyma.04G171800		hypothetical protein	0.441	-1.1822	21.2433	9.03
Glyma.04G171900		hypothetical protein	0.242	-2.04494	9.78667	2.41667
Glyma.04G208400		hypothetical protein	0.249	-2.00681	0.53	0.126667
Glyma.05G004800		hypothetical protein	0.062	-4.02149	4.46333	0.246667
Glyma.05G034700		hypothetical protein	0.492	-1.02435	4.1	2
Glyma.05G058600		hypothetical protein	0.275	-1.86484	3.01667	0.813333
Glyma.05G084600		hypothetical protein	0.473	-1.08006	9.99333	4.65
Glyma.05G103700		hypothetical protein	0.244	-2.03603	0.46	0.113333
Glyma.05G137600		hypothetical protein	0.47	-1.08843	3.67667	1.74
Glyma.05G196500		hypothetical protein	0.388	-1.36491	2.88667	1.09333
Glyma.05G206700		hypothetical protein	0.031	-4.99917	1.64333	0.05
Glyma.05G224900		hypothetical protein	0.18	-2.47763	0.32	0.0533333
Glyma.05G226000		hypothetical protein	0.281	-1.82972	0.67	0.2
Glyma.05G237500		hypothetical protein	0.43	-1.21787	21.4767	9.24333
Glyma.05G238400		hypothetical protein	0.272	-1.87639	3.45	0.93
Glyma.05G239500		hypothetical protein	0.16	-2.64237	0.683333	0.11
Glyma.05G242300		hypothetical protein	0.389	-1.36334	1.42	0.553333
Glyma.06G020300		hypothetical protein	0.313	-1.6737	14.9967	4.67333
Glyma.06G030800		hypothetical protein	0.461	-1.11712	13.27	6.00667
Glyma.06G082700		hypothetical protein	0.248	-2.00925	7.02333	1.74667
Glyma.06G158400		hypothetical protein	0.457	-1.13066	9.38	4.28667
Glyma.06G182700		hypothetical protein	0.16	-2.64131	4.04	0.5
Glyma.06G194800		hypothetical protein	0.485	-1.04416	16.5967	8.11333
Glyma.06G208600		hypothetical protein	0.021	-5.60646	0.503333	0
Glyma.06G212000		hypothetical protein	0.023	-5.46596	0.123333	0
Glyma.07G007100		hypothetical protein	0.133	-2.91176	2.35333	0.293333
Glyma.07G048500		hypothetical protein	0.483	-1.04884	9.55333	4.76667
Glyma.07G048600		hypothetical protein	0.021	-5.58174	1.13333	0.0266667
Glyma.07G079300		hypothetical protein	0.036	-4.80153	5.71333	0
Glyma.07G099800		hypothetical protein	0.441	-1.18274	1.63	0.706667
Glyma.07G126600		hypothetical protein	0.164	-2.60768	1.59333	0.213333
Glyma.08G002500		hypothetical protein	0.491	-1.02601	2.10333	1.06333
Glyma.08G027500		hypothetical protein	0.218	-2.1964	0.263333	0.0566667
Glyma.08G057600		hypothetical protein	0.394	-1.34368	0.453333	0.22
Glyma.08G164400		hypothetical protein	0.428	-1.22344	12.33	5.29667
Glyma.08G189600		hypothetical protein	0.317	-1.65967	23.91	7.50333
Glyma.08G193100		hypothetical protein	0.484	-1.04567	1.28333	0.66
Glyma.08G238700		hypothetical protein	0.298	-1.74632	0.66	0.196667
Glyma.08G241600		hypothetical protein	0.482	-1.05409	4.01667	2.17
Glyma.08G250000		hypothetical protein	0.349	-1.51857	0.733333	0.256667
Glyma.08G293300		hypothetical protein	0.449	-1.15425	7.35333	3.33
Glyma.08G311500		hypothetical protein	0.269	-1.89358	1.51667	0.4
Glyma.08G361400		hypothetical protein	0.057	-4.14242	0.14	0.00666667
Glyma.09G006000		hypothetical protein	0.055	-4.19578	0.2	0
Glyma.09G010100		hypothetical protein	0.341	-1.55093	1.14667	0.406667
Glyma.09G046400		hypothetical protein	0.477	-1.06765	5.22667	2.44333
Glyma.09G087200		hypothetical protein	0.09	-3.4709	0.38	0.0333333
Glyma.09G127700		hypothetical protein	0.475	-1.07502	88.8433	41.46
Glyma.09G140800		hypothetical protein	0.329	-1.6024	34.4967	11.4733
Glyma.09G167900		hypothetical protein	0.399	-1.32603	13.95	5.59333
Glyma.09G282900		hypothetical protein	0.45	-1.15298	3.87	1.71667
Glyma.10G016600		hypothetical protein	0.125	-2.99703	2.74	0.336667
Glyma.10G024600		hypothetical protein	0.232	-2.11031	2.32667	0.533333
Glyma.10G046500		hypothetical protein	0.387	-1.3702	1.09333	0.423333
Glyma.10G048500		hypothetical protein	0.418	-1.25977	14.0333	5.88333
Glyma.10G131200		hypothetical protein	0.45	-1.15256	3	1.34667
Glyma.10G206500		hypothetical protein	0.194	-2.36452	0.886667	0.17
Glyma.10G276000		hypothetical protein	0.43	-1.21821	3.16667	1.35333
Glyma.11G027300		hypothetical protein	0.441	-1.18091	2.44333	1.06667
Glyma.11G101300		hypothetical protein	0.237	-2.07541	1.04	0.25
Glyma.11G104100		hypothetical protein	0.353	-1.50065	3.48333	1.61
Glyma.11G117200		hypothetical protein	0.13	-2.94308	0.69	0.0866667
Glyma.11G123400		hypothetical protein	0.473	-1.07997	190.797	90.7433
Glyma.11G158200		hypothetical protein	0.483	-1.0506	10.3133	4.54
Glyma.11G167100		hypothetical protein	0.399	-1.32464	0.876667	0.346667
Glyma.11G200200		hypothetical protein	0.426	-1.23038	52.1867	22.49
Glyma.11G219800		hypothetical protein	0.452	-1.14435	0.736667	0.333333
Glyma.12G027200		hypothetical protein	0.184	-2.44516	0.606667	0.106667
Glyma.12G048000		hypothetical protein	0.412	-1.27846	100.737	41.91
Glyma.12G078200		hypothetical protein	0.116	-3.1062	0.52	0.0566667
Glyma.12G107600		hypothetical protein	0.189	-2.4042	0.436667	0.0833333
Glyma.12G121200		hypothetical protein	0.43	-1.21814	1.81667	0.77
Glyma.12G143600		hypothetical protein	0.291	-1.78113	0.653333	0.193333
Glyma.12G188500		hypothetical protein	0.399	-1.32492	2.28	0.91
Glyma.12G211300		hypothetical protein	0.436	-1.19787	0.63	0.28
Glyma.13G012100		hypothetical protein	0.474	-1.07802	23.4	11.02
Glyma.13G012300		hypothetical protein	0.261	-1.93561	133.103	35.2233
Glyma.13G014500		hypothetical protein	0.386	-1.37514	1.08333	0.423333
Glyma.13G016000		hypothetical protein	0.382	-1.38915	5.22333	1.99
Glyma.13G018000		hypothetical protein	0.486	-1.0414	2.6	1.26667
Glyma.13G020000		hypothetical protein	0.225	-2.15492	5.26333	1.17333
Glyma.13G023300		hypothetical protein	0.485	-1.04534	68.1367	32.4033
Glyma.13G049000		hypothetical protein	0.415	-1.27026	1.45667	0.6
Glyma.13G101500		hypothetical protein	0.398	-1.32889	11.5767	4.61
Glyma.13G149100		hypothetical protein	0.385	-1.37634	69.6667	26.71
Glyma.13G152300		hypothetical protein	0.42	-1.25265	32.8533	13.9
Glyma.13G186100		hypothetical protein	0.068	-3.86995	0.39	0.0266667
Glyma.13G191900		hypothetical protein	0.456	-1.13143	10.93	5.02333
Glyma.13G201400		hypothetical protein	0.172	-2.54012	0.163333	0.0266667
Glyma.13G242600		hypothetical protein	0.429	-1.22183	199.957	69.84
Glyma.13G247000		hypothetical protein	0.387	-1.36911	34.2233	13.25
Glyma.13G251600		hypothetical protein	0.187	-2.41652	29.6333	5.46667
Glyma.13G251700		hypothetical protein	0.002	-9.02565	12.6267	0
Glyma.13G252000		hypothetical protein	0.145	-2.78132	449.09	64.4267
Glyma.13G252300		hypothetical protein	0.194	-2.36837	137.257	26.26
Glyma.13G308000		hypothetical protein	0.099	-3.34073	2.8	0.143333
Glyma.13G322500		hypothetical protein	0.452	-1.14617	83.9633	38.47
Glyma.13G368100		hypothetical protein	0.164	-2.61147	0.273333	0.05
Glyma.14G014200		hypothetical protein	0.402	-1.31423	1.91333	0.763333
Glyma.14G043700		hypothetical protein	0.328	-1.60921	0.856667	0.276667
Glyma.14G059700		hypothetical protein	0.067	-3.89917	0.396667	0.0233333
Glyma.14G066000		hypothetical protein	0.377	-1.40871	5.64333	2.19333
Glyma.14G073300		hypothetical protein	0.496	-1.01155	124.243	61.86
Glyma.14G136300		hypothetical protein	0.207	-2.27563	1.72	0.356667
Glyma.14G137800		hypothetical protein	0.337	-1.57001	0.706667	0.233333
Glyma.14G145800		hypothetical protein	0.385	-1.37858	2.11	0.773333
Glyma.14G149500		hypothetical protein	0.066	-3.9167	1.14667	0.0966667
Glyma.14G151600		hypothetical protein	0.41	-1.28584	5.77	2.37
Glyma.14G155300		hypothetical protein	0.049	-4.33972	1.33667	0.0666667
Glyma.15G021600		hypothetical protein	0.044	-4.51421	0.11	0
Glyma.15G032200		hypothetical protein	0.236	-2.08501	0.343333	0.09
Glyma.15G051400		hypothetical protein	0.347	-1.52507	5.78	1.97
Glyma.15G062800		hypothetical protein	0.226	-2.14311	72.9667	16.22
Glyma.15G094600		hypothetical protein	0.301	-1.73196	0.456667	0.15
Glyma.15G136700		hypothetical protein	0.29	-1.78609	1.19667	0.353333
Glyma.15G155100		hypothetical protein	0.063	-3.99199	0.363333	0.02
Glyma.15G155700		hypothetical protein	0.174	-2.52157	0.826667	0.14
Glyma.15G229400		hypothetical protein	0.439	-1.18763	9.74	4.27667
Glyma.15G241100		hypothetical protein	0.232	-2.1088	0.55	0.126667
Glyma.15G262800		hypothetical protein	0.495	-1.01422	8.70333	4.32667
Glyma.16G013400		hypothetical protein	0.441	-1.18261	114.323	50.61
Glyma.16G017400		hypothetical protein	0.466	-1.10236	46.9967	21.6533
Glyma.16G026600		hypothetical protein	0.417	-1.26124	0.933333	0.386667
Glyma.16G038100		hypothetical protein	0.433	-1.20856	101.19	44.1233
Glyma.16G148700		hypothetical protein	0.366	-1.45102	1.28333	0.466667
Glyma.16G182600		hypothetical protein	0.031	-5.02476	0.276667	0
Glyma.16G197200		hypothetical protein	0.401	-1.3183	1.32	0.526667
Glyma.16G217700		hypothetical protein	0.462	-1.11341	11.98	5.47667
Glyma.17G000100		hypothetical protein	0.024	-5.38928	0.933333	0
Glyma.17G011200		hypothetical protein	0.029	-5.1001	0.256667	0
Glyma.17G102700		hypothetical protein	0.266	-1.91268	0.81	0.21
Glyma.17G139300		hypothetical protein	0.061	-4.03577	2.92667	0
Glyma.17G140100		hypothetical protein	0.446	-1.16601	2.39667	1.05667
Glyma.17G177000		hypothetical protein	0.227	-2.13846	1.99333	0.436667
Glyma.17G181200		hypothetical protein	0.149	-2.74809	6.13333	0.843333
Glyma.18G003100		hypothetical protein	0.14	-2.83604	0.79	0.106667
Glyma.18G025200		hypothetical protein	0.144	-2.79294	2.91667	0.413333
Glyma.18G036400		hypothetical protein	0.493	-1.02128	9.05333	4.54
Glyma.18G044700		hypothetical protein	0.081	-3.63023	0.566667	0.07
Glyma.18G103000		hypothetical protein	0.351	-1.50864	1.04667	0.353333
Glyma.18G165600		hypothetical protein	0.139	-2.84265	0.376667	0.05
Glyma.18G204900		hypothetical protein	0.455	-1.13658	5.11333	2.42
Glyma.18G221400		hypothetical protein	0.235	-2.08709	0.28	0.0666667
Glyma.18G265700		hypothetical protein	0.432	-1.21008	1.36333	0.586667
Glyma.19G004400		hypothetical protein	0.405	-1.30286	1.97667	0.83
Glyma.19G034500		hypothetical protein	0.161	-2.63147	1.86667	0.303333
Glyma.19G041800		hypothetical protein	0.323	-1.62833	1.45667	0.466667
Glyma.19G046300		hypothetical protein	0.395	-1.34153	48.9233	19.2467
Glyma.19G059700		hypothetical protein	0.494	-1.01742	9.17	4.51
Glyma.19G067600		hypothetical protein	0.461	-1.11574	32.78	15.1167
Glyma.19G124600		hypothetical protein	0.408	-1.29473	5.61333	2.24
Glyma.19G198500		hypothetical protein	0.438	-1.19172	2.63667	1.14
Glyma.19G239100		hypothetical protein	0.261	-1.93984	1.29	0.306667
Glyma.19G260900		hypothetical protein	0.371	-1.43004	2.2	0.816667
Glyma.20G005000		hypothetical protein	0.283	-1.82304	0.826667	0.23
Glyma.20G058400		hypothetical protein	0.072	-3.80398	1.62333	0.106667
Glyma.20G085900		hypothetical protein	0.224	-2.15798	1.46	0.323333
Glyma.20G087900		hypothetical protein	0.401	-1.31685	1.41667	0.563333
Glyma.20G106700		hypothetical protein	0.46	-1.11996	0.946667	0.426667
Glyma.20G123000		hypothetical protein	0.472	-1.08353	3.18333	1.48667
ENSRNA050003508	LSU_rRNA_eukarya	Eukaryotic large subunit ribosomal RNA	348.878	8.44658	0	92.4267
ENSRNA050003687	5_8S_rRNA	5.8S ribosomal RNA	17.859	4.15861	2.43667	52.3067
Glyma.01G014000		hypothetical protein	2.352	1.23416	7.72	17.9467
Glyma.01G016600		hypothetical protein	2.409	1.2686	5.99	15.94
Glyma.01G024300		hypothetical protein	4.152	2.05388	0.53	2.18333
Glyma.01G024500		hypothetical protein	6.723	2.74911	0.346667	2.31
Glyma.01G032300		hypothetical protein	3.326	1.73358	6.32333	21.1133
Glyma.01G040600		hypothetical protein	2.114	1.08025	2.09667	4.45667
Glyma.01G069000		hypothetical protein	4.011	2.00383	12.4733	50.1633
Glyma.01G083000		hypothetical protein	3.153	1.65691	4.59333	14.2667
Glyma.01G098200		hypothetical protein	3.562	1.83272	1.16667	4.12333
Glyma.01G101100		hypothetical protein	2.356	1.23623	1.94333	4.53333
Glyma.01G108200		hypothetical protein	2.641	1.40127	2.48667	6.55667
Glyma.01G109800		hypothetical protein	4.615	2.20629	1.74667	8.03667
Glyma.01G128100		hypothetical protein	2.158	1.10978	13.7867	29.5733
Glyma.01G134900		hypothetical protein	17.715	4.14693	0	0.233333
Glyma.01G135800		hypothetical protein	3.652	1.86859	2.38	8.7
Glyma.01G137900		hypothetical protein	18.83	4.23499	0.02	0.496667
Glyma.01G139900		hypothetical protein	4.411	2.14124	0.19	0.84
Glyma.01G152300		hypothetical protein	11.272	3.49468	0.0233333	0.253333
Glyma.01G166100		hypothetical protein	2.082	1.05825	20.39	42.81
Glyma.01G171700		hypothetical protein	3.612	1.85295	0.24	0.846667
Glyma.01G172100		hypothetical protein	2.304	1.20406	11.3033	25.33
Glyma.01G173200		hypothetical protein	2.667	1.41511	0.563333	1.50333
Glyma.01G180400		hypothetical protein	2.251	1.1704	4.30333	9.57667
Glyma.01G182700		hypothetical protein	5.21	2.3814	0.163333	0.87
Glyma.01G183400		hypothetical protein	2.37	1.24478	6.95	16.5
Glyma.01G185800		hypothetical protein	3.282	1.71474	35.6867	117.173
Glyma.01G191300		hypothetical protein	8.654	3.11345	0.723333	6.38667
Glyma.01G192900		hypothetical protein	2.073	1.05197	0.653333	1.44333
Glyma.01G193600		hypothetical protein	2.728	1.44786	22.4433	61.3967
Glyma.01G197900		hypothetical protein	2.469	1.30407	7.90333	20.0167
Glyma.01G202200		hypothetical protein	3.334	1.73741	4.62667	15.4467
Glyma.01G203500		hypothetical protein	6.258	2.6457	3.88333	26.3667
Glyma.01G204800		hypothetical protein	2.024	1.01701	36.1167	72.79
Glyma.01G207900		hypothetical protein	3.967	1.98804	0.306667	1.21333
Glyma.01G212800		hypothetical protein	2.286	1.19307	13.3567	30.26
Glyma.01G216000		hypothetical protein	5.589	2.48272	0.296667	1.67
Glyma.01G216600		hypothetical protein	2.985	1.57763	2.93	8.74667
Glyma.01G221900		hypothetical protein	2.962	1.56638	0.603333	1.81667
Glyma.01G231000		hypothetical protein	2.759	1.46439	18.1067	49.3533
Glyma.01G232500		hypothetical protein	2.399	1.26223	6.33	15.0333
Glyma.01G236200		hypothetical protein	2.443	1.28895	4.61	11.14
Glyma.01G236500		hypothetical protein	2.175	1.12116	6.09667	13.21
Glyma.02G001400		hypothetical protein	2.133	1.09255	0.376667	0.796667
Glyma.02G007400		hypothetical protein	2.167	1.11564	4.75667	10.1933
Glyma.02G008500		hypothetical protein	2.867	1.51967	29.8067	77.26
Glyma.02G010100		hypothetical protein	2.022	1.01588	4.01333	8.04
Glyma.02G013700		hypothetical protein	2.102	1.07159	7.40333	15.5
Glyma.02G014300		hypothetical protein	2.965	1.56797	3.34333	9.80333
Glyma.02G021400		hypothetical protein	4.176	2.06225	4.62333	18.9467
Glyma.02G037100		hypothetical protein	2.274	1.18546	15.0233	32.09
Glyma.02G040700		hypothetical protein	2.761	1.46536	41.7967	115.15
Glyma.02G043500		hypothetical protein	2.855	1.51369	5.05333	15
Glyma.02G053600		hypothetical protein	2.64	1.40052	4.46333	11.7267
Glyma.02G055500		hypothetical protein	2.337	1.22491	7.29	16.9567
Glyma.02G056400		hypothetical protein	2.398	1.2618	1.46	3.5
Glyma.02G059600		hypothetical protein	3.515	1.81363	1.15333	4.07333
Glyma.02G064700		hypothetical protein	2.329	1.21942	5.00667	11.2767
Glyma.02G075000		hypothetical protein	3.121	1.64216	0.276667	0.86
Glyma.02G080200		hypothetical protein	2.153	1.10622	13.3867	28.6133
Glyma.02G081900		hypothetical protein	7.315	2.87082	0.153333	0.886667
Glyma.02G085600		hypothetical protein	2.046	1.0328	3.89667	10.4267
Glyma.02G092500		hypothetical protein	2.772	1.47103	35.0533	96.4667
Glyma.02G121900		hypothetical protein	7.189	2.84581	0.136667	0.97
Glyma.02G123600		hypothetical protein	5.416	2.43718	0.866667	4.62667
Glyma.02G124300		hypothetical protein	3.93	1.97443	0.323333	1.26
Glyma.02G125600		hypothetical protein	3.109	1.63629	11.02	34.21
Glyma.02G125800		hypothetical protein	3.204	1.67981	0.896667	2.76667
Glyma.02G125900		hypothetical protein	5.269	2.39747	18.1267	95.6133
Glyma.02G129300		hypothetical protein	2.18	1.12464	3.57333	7.71333
Glyma.02G130500		hypothetical protein	4.56	2.18889	1.27	5.81333
Glyma.02G132500		hypothetical protein	6.901	2.78671	3.14667	21.4767
Glyma.02G138600		hypothetical protein	5.378	2.42698	0.373333	1.88667
Glyma.02G145100		hypothetical protein	2.047	1.03345	8.9	18.1533
Glyma.02G156100		hypothetical protein	2.921	1.54622	0.32	0.923333
Glyma.02G179400		hypothetical protein	6.494	2.69913	0.45	1.52333
Glyma.02G183300		hypothetical protein	15.324	3.93768	0.0233333	0.37
Glyma.02G190900		hypothetical protein	2.056	1.03978	34.68	70.6333
Glyma.02G197300		hypothetical protein	2.175	1.12087	1.17667	2.54333
Glyma.02G204800		hypothetical protein	5.264	2.39614	0.33	1.27667
Glyma.02G208200		hypothetical protein	2.663	1.413	39.6767	105.08
Glyma.02G217400		hypothetical protein	2.065	1.04616	6.16667	12.6967
Glyma.02G243300		hypothetical protein	2.908	1.53978	10.0567	29.04
Glyma.02G246900		hypothetical protein	2.485	1.31328	1.61	3.99667
Glyma.02G248800		hypothetical protein	18.068	4.17539	0	0.7
Glyma.02G249300		hypothetical protein	3.685	1.88163	0.226667	0.823333
Glyma.02G249400		hypothetical protein	21.45	4.42293	0	0.11
Glyma.02G258300		hypothetical protein	3.211	1.68324	0.276667	0.89
Glyma.02G270500		hypothetical protein	3.796	1.9244	2.07	7.79667
Glyma.02G275800		hypothetical protein	3.013	1.59124	0.653333	1.97
Glyma.02G282500		hypothetical protein	2.124	1.08669	5.43333	11.54
Glyma.02G284100		hypothetical protein	2.183	1.12622	2.32667	5.04667
Glyma.02G297200		hypothetical protein	2.34	1.22652	9.90667	22.91
Glyma.02G298500		hypothetical protein	5.196	2.37746	1.62	8.34667
Glyma.02G305300		hypothetical protein	5.33	2.41427	0.613333	3.32
Glyma.02G308900		hypothetical protein	2.046	1.03261	0.57	1.17
Glyma.02G309000		hypothetical protein	2.367	1.24332	2.96	7.00333
Glyma.03G001500		hypothetical protein	2.262	1.17732	29.8967	70.85
Glyma.03G015900		hypothetical protein	2.776	1.47321	8.68333	24.12
Glyma.03G016000		hypothetical protein	14.847	3.89209	0.373333	5.48667
Glyma.03G016100		hypothetical protein	3.113	1.63807	5.8	19.1033
Glyma.03G016200		hypothetical protein	2.702	1.43404	2.33	6.28333
Glyma.03G016400		hypothetical protein	2.656	1.4092	35.0067	92.3333
Glyma.03G022200		hypothetical protein	2.485	1.31328	0.646667	1.59667
Glyma.03G040900		hypothetical protein	2.248	1.16852	5.44	12.1067
Glyma.03G041000		hypothetical protein	2.268	1.18125	19.8333	46.8933
Glyma.03G044600		hypothetical protein	6.196	2.63143	0.0466667	0.29
Glyma.03G074000		hypothetical protein	2.63	1.39503	60.7367	171.427
Glyma.03G074600		hypothetical protein	2.025	1.01797	3.16333	6.41667
Glyma.03G088800		hypothetical protein	2.33	1.2202	5.92	13.5933
Glyma.03G092600		hypothetical protein	47.056	5.5563	0	1.19667
Glyma.03G125000		hypothetical protein	2.393	1.25862	2.94667	7.03
Glyma.03G132900		hypothetical protein	4.962	2.31105	3.67667	18.3433
Glyma.03G134800		hypothetical protein	3.031	1.59981	2.27	6.92667
Glyma.03G144400		hypothetical protein	11.72	3.55084	0.273333	3.12333
Glyma.03G149800		hypothetical protein	2.121	1.08464	1.43	3.01667
Glyma.03G156700		hypothetical protein	2.002	1.00161	8.9	17.7433
Glyma.03G159100		hypothetical protein	2.072	1.05129	12.5167	25.28
Glyma.03G165800		hypothetical protein	3.453	1.78801	1.22333	4.23
Glyma.03G166300		hypothetical protein	6.31	2.65756	0.0266667	0.156667
Glyma.03G175300		hypothetical protein	3.532	1.82035	0.196667	0.68
Glyma.03G191900		hypothetical protein	6.216	2.63592	0.123333	0.776667
Glyma.03G197900		hypothetical protein	5.146	2.36355	0.783333	4.03667
Glyma.03G201100		hypothetical protein	2.779	1.47478	38.12	105.28
Glyma.03G201300		hypothetical protein	2.213	1.14585	50.6	114.027
Glyma.03G204100		hypothetical protein	3.892	1.96035	1.60333	6.24
Glyma.03G205400		hypothetical protein	2.077	1.05435	9.81	20.3733
Glyma.03G215800		hypothetical protein	3.297	1.72106	12.19	39.72
Glyma.03G217300		hypothetical protein	2.535	1.34188	6.47667	17.01
Glyma.03G225300		hypothetical protein	4.144	2.0509	3.86667	16.3833
Glyma.03G232400		hypothetical protein	3.23	1.69142	15.3567	49.3067
Glyma.03G236300		hypothetical protein	3.004	1.58691	31.3333	93.6433
Glyma.03G241600		hypothetical protein	3.607	1.85068	0.796667	2.87667
Glyma.03G242200		hypothetical protein	2.237	1.16166	2.45667	5.45667
Glyma.03G253200		hypothetical protein	2.757	1.46321	26.8267	74.0367
Glyma.03G263000		hypothetical protein	2.734	1.45107	3.86333	10.5667
Glyma.04G015900		hypothetical protein	3.342	1.74052	0.2	0.663333
Glyma.04G017200		hypothetical protein	2.294	1.19794	7.84	18
Glyma.04G040100		hypothetical protein	2.021	1.01542	1.41	2.85333
Glyma.04G040400		hypothetical protein	2.203	1.13961	25.79	56.9433
Glyma.04G043100		hypothetical protein	2.855	1.51371	2.56333	7.24333
Glyma.04G049300		hypothetical protein	2.553	1.35199	1.05333	2.67667
Glyma.04G052000		hypothetical protein	8.618	3.10732	0.14	1.18
Glyma.04G054200		hypothetical protein	10.121	3.33932	0.193333	1.91667
Glyma.04G054400		hypothetical protein	4.157	2.05551	1.43	5.84333
Glyma.04G057700		hypothetical protein	4.612	2.20533	1.23667	5.55
Glyma.04G058500		hypothetical protein	4.511	2.17358	0.376667	1.67667
Glyma.04G061400		hypothetical protein	5.877	2.55505	1.81333	10.3667
Glyma.04G066600		hypothetical protein	2.616	1.38762	0.976667	2.47
Glyma.04G069500		hypothetical protein	3.156	1.658	4.25667	13.3067
Glyma.04G075800		hypothetical protein	3.622	1.85696	22.1567	79.4667
Glyma.04G079600		hypothetical protein	10.427	3.38227	0.393333	3.99
Glyma.04G089000		hypothetical protein	3.885	1.95781	0.14	0.54
Glyma.04G100300		hypothetical protein	2.2	1.13724	49.4767	108.473
Glyma.04G100400		hypothetical protein	2.069	1.04918	54.4667	112.22
Glyma.04G101500		hypothetical protein	2.442	1.28825	0.826667	2.02667
Glyma.04G101900		hypothetical protein	3.873	1.95329	1.12667	4.35667
Glyma.04G109100		hypothetical protein	48.716	5.60633	0	0.86
Glyma.04G121000		hypothetical protein	3.021	1.59491	2.86667	8.33
Glyma.04G134200		hypothetical protein	3.412	1.77048	1.95333	6.76333
Glyma.04G136200		hypothetical protein	2.01	1.00733	42.08	84.4833
Glyma.04G136300		hypothetical protein	3.111	1.63743	3.04333	9.29667
Glyma.04G136600		hypothetical protein	3.812	1.93049	12.0467	45.62
Glyma.04G137200		hypothetical protein	2.411	1.26963	3.16667	7.51
Glyma.04G167900		hypothetical protein	2.953	1.56243	4.25667	12.2933
Glyma.04G168500		hypothetical protein	3.709	1.89101	0.183333	0.62
Glyma.04G186900		hypothetical protein	2.147	1.10244	1.38	2.86
Glyma.04G194800		hypothetical protein	2.581	1.3681	9.18	24.1833
Glyma.04G197400		hypothetical protein	3.809	1.92931	0.376667	1.41667
Glyma.04G218700		hypothetical protein	3.441	1.78275	0.79	2.73333
Glyma.04G223200		hypothetical protein	5.742	2.52148	1.16333	6.57
Glyma.04G223300		hypothetical protein	2.204	1.14031	25.42	57.6367
Glyma.04G226700		hypothetical protein	2.132	1.09217	48.2833	103.1
Glyma.04G230000		hypothetical protein	2.751	1.46017	5.09333	14.1333
Glyma.04G244000		hypothetical protein	33.601	5.07045	0.0266667	0.943333
Glyma.04G248700		hypothetical protein	2.849	1.51055	4.73667	13.3433
Glyma.04G251400		hypothetical protein	2.663	1.41279	2.63667	7.00667
Glyma.05G023100		hypothetical protein	2.232	1.15825	13.72	30.3967
Glyma.05G026100		hypothetical protein	2.412	1.27026	1.01	2.43
Glyma.05G033600		hypothetical protein	2.478	1.30895	16.91	41.8767
Glyma.05G041200		hypothetical protein	3.494	1.8049	1.48	5.21667
Glyma.05G042300		hypothetical protein	17.92	4.1635	0.03	0.506667
Glyma.05G049800		hypothetical protein	8.444	3.078	1.38	11.2533
Glyma.05G049900		hypothetical protein	4.019	2.00685	6.43	25.69
Glyma.05G059300		hypothetical protein	3.227	1.69041	17.83	57.63
Glyma.05G065800		hypothetical protein	3.912	1.96786	0.546667	2.11333
Glyma.05G066600		hypothetical protein	2.897	1.53451	4.00333	11.8067
Glyma.05G067800		hypothetical protein	2.102	1.07171	7.14333	15.0133
Glyma.05G079700		hypothetical protein	2.09	1.06368	255.56	529.053
Glyma.05G082400		hypothetical protein	2.79	1.48029	15.7267	45.0933
Glyma.05G082500		hypothetical protein	2.585	1.37023	13.97	36.2867
Glyma.05G085000		hypothetical protein	73.045	6.19071	1.94333	405.3
Glyma.05G095600		hypothetical protein	2.715	1.44071	1.46667	3.25333
Glyma.05G099300		hypothetical protein	3.09	1.62773	4.74333	14.61
Glyma.05G101300		hypothetical protein	2.591	1.37345	4.09	10.52
Glyma.05G110600		hypothetical protein	2.198	1.13639	4.82333	10.5167
Glyma.05G113500		hypothetical protein	36.291	5.18155	0	7.59333
Glyma.05G114800		hypothetical protein	3.095	1.63012	3.80667	11.7867
Glyma.05G119500		hypothetical protein	3.578	1.8393	1.80333	6.40333
Glyma.05G128200		hypothetical protein	2.098	1.06871	8.95333	18.8933
Glyma.05G128400		hypothetical protein	2.846	1.50886	0.55	1.56
Glyma.05G130900		hypothetical protein	2.416	1.27242	2.41667	5.33
Glyma.05G133000		hypothetical protein	5.439	2.44334	2.15667	11.69
Glyma.05G136100		hypothetical protein	2.618	1.38821	5.6	14.4033
Glyma.05G139500		hypothetical protein	2.735	1.45172	4.19	11.2267
Glyma.05G139800		hypothetical protein	19.686	4.29908	0	0.386667
Glyma.05G142500		hypothetical protein	6.097	2.60821	0.06	0.363333
Glyma.05G161300		hypothetical protein	2.265	1.17942	2.63	6.01667
Glyma.05G161400		hypothetical protein	2.45	1.2929	2.25667	5.52667
Glyma.05G162500		hypothetical protein	2.44	1.28679	2.12333	5.53333
Glyma.05G175500		hypothetical protein	3.003	1.58655	0.106667	0.346667
Glyma.05G176900		hypothetical protein	2.685	1.42485	1.37	3.69
Glyma.05G178200		hypothetical protein	2.708	1.43733	7.44667	20.1633
Glyma.05G184500		hypothetical protein	2.783	1.47639	36.39	101.727
Glyma.05G186700		hypothetical protein	2.43	1.28095	14.6367	35.4233
Glyma.05G194100		hypothetical protein	2.01	1.00755	28.5533	57.46
Glyma.05G194200		hypothetical protein	10.949	3.45274	0.97	10.61
Glyma.05G197000		hypothetical protein	3.21	1.68271	6.57333	21.5033
Glyma.05G212600		hypothetical protein	2.214	1.1469	1.44333	3.18667
Glyma.05G223000		hypothetical protein	2.756	1.46272	1.31	3.59333
Glyma.05G232500		hypothetical protein	2.7	1.43299	7.42	19.64
Glyma.05G233700		hypothetical protein	6.488	2.69781	0.0966667	0.626667
Glyma.05G234200		hypothetical protein	4.703	2.23348	0.0866667	0.413333
Glyma.05G237200		hypothetical protein	5.278	2.39999	6.82667	35.92
Glyma.05G238100		hypothetical protein	2.015	1.01045	16.0167	34.15
Glyma.05G245600		hypothetical protein	2.34	1.22627	50.6833	117.81
Glyma.05G245700		hypothetical protein	7.473	2.9016	0.1	0.74
Glyma.05G247800		hypothetical protein	2.155	1.10751	1.42667	2.64
Glyma.05G247900		hypothetical protein	2.051	1.03644	2.22	4.32667
Glyma.06G012100		hypothetical protein	4.931	2.30191	0.283333	1.43333
Glyma.06G015900		hypothetical protein	2.607	1.3823	0.536667	1.3
Glyma.06G017600		hypothetical protein	3.076	1.62125	2.45	7.46
Glyma.06G022500		hypothetical protein	5.053	2.3372	0.0666667	0.346667
Glyma.06G033000		hypothetical protein	24.728	4.62805	0	0.626667
Glyma.06G034700		hypothetical protein	6.759	2.75685	1.34	9.01333
Glyma.06G035900		hypothetical protein	3.218	1.68615	0.443333	1.46333
Glyma.06G036300		hypothetical protein	2.129	1.08991	37.2533	78.93
Glyma.06G041100		hypothetical protein	7.061	2.81991	0.0933333	0.653333
Glyma.06G058400		hypothetical protein	4.07	2.02512	0.816667	3.25
Glyma.06G061900		hypothetical protein	5.57	2.47768	4.18667	23.8533
Glyma.06G068000		hypothetical protein	3.072	1.61934	1.21333	3.72
Glyma.06G073500		hypothetical protein	2.514	1.32981	1.12333	2.80333
Glyma.06G081100		hypothetical protein	13.031	3.70389	0.0966667	1.19333
Glyma.06G100900		hypothetical protein	2.104	1.073	16.1933	34.03
Glyma.06G103200		hypothetical protein	4.255	2.08927	0.733333	3.19667
Glyma.06G103300		hypothetical protein	2.541	1.34537	1.11333	2.81667
Glyma.06G104800		hypothetical protein	2.702	1.43407	2.97	6.58333
Glyma.06G106100		hypothetical protein	2.099	1.06976	2.01667	4.18333
Glyma.06G113100		hypothetical protein	2.243	1.16514	8.23333	18.4467
Glyma.06G114200		hypothetical protein	4.352	2.12184	5.66	24.4767
Glyma.06G125600		hypothetical protein	3.872	1.95296	8.14667	31.3367
Glyma.06G132700		hypothetical protein	2.094	1.06602	9.66667	20.0967
Glyma.06G140700		hypothetical protein	2.877	1.52432	0.686667	1.97333
Glyma.06G142100		hypothetical protein	3.06	1.61363	1.23667	3.51333
Glyma.06G147100		hypothetical protein	3.362	1.74948	2.26667	7.69
Glyma.06G149600		hypothetical protein	5.215	2.38261	1.19	5.78667
Glyma.06G154700		hypothetical protein	4.988	2.31834	0.43	2.1
Glyma.06G157400		hypothetical protein	2.044	1.03167	48.15	94.3167
Glyma.06G157800		hypothetical protein	3.206	1.68059	1.14	3.63333
Glyma.06G167600		hypothetical protein	13.616	3.76724	0.3	4.00667
Glyma.06G168100		hypothetical protein	11.43	3.51469	0.126667	1.42667
Glyma.06G171100		hypothetical protein	4.185	2.06528	4.91333	20.4333
Glyma.06G175100		hypothetical protein	2.053	1.03769	15.3267	31.41
Glyma.06G178900		hypothetical protein	3.756	1.90913	0.506667	0.933333
Glyma.06G186200		hypothetical protein	2.395	1.26014	24.16	57.5633
Glyma.06G187300		hypothetical protein	5.224	2.38517	1.86333	9.82
Glyma.06G191300		hypothetical protein	2.541	1.34511	9.86333	24.91
Glyma.06G194900		hypothetical protein	2.811	1.49125	3.15333	8.94667
Glyma.06G200300		hypothetical protein	3.254	1.70213	0.6	1.96333
Glyma.06G200400		hypothetical protein	5.25	2.39238	0.1	0.5
Glyma.06G201100		hypothetical protein	6.456	2.69054	0.136667	0.863333
Glyma.06G239900		hypothetical protein	3.325	1.73345	2.76667	9.22333
Glyma.06G254900		hypothetical protein	3.445	1.78434	2.29333	8.09333
Glyma.06G256400		hypothetical protein	3.147	1.65384	0.493333	1.54333
Glyma.06G259100		hypothetical protein	2.49	1.31604	0.62	1.54
Glyma.06G259400		hypothetical protein	4.284	2.09884	6.39	29.0333
Glyma.06G259800		hypothetical protein	2.073	1.05143	26.9833	56.5033
Glyma.06G262100		hypothetical protein	2.522	1.33481	1.49333	3.79333
Glyma.06G262300		hypothetical protein	2.106	1.07451	1.54	3.24667
Glyma.06G264200		hypothetical protein	4.497	2.16891	1.12667	4.83667
Glyma.06G264800		hypothetical protein	2.393	1.25868	1.11	2.63333
Glyma.06G267300		hypothetical protein	2.353	1.23425	4.54	10.3433
Glyma.06G268100		hypothetical protein	2.528	1.33815	0.47	1.18667
Glyma.06G268600		hypothetical protein	4.92	2.29872	1.08667	5.25667
Glyma.06G300400		hypothetical protein	4.076	2.02717	0.51	2.05667
Glyma.06G310100		hypothetical protein	3.279	1.71343	6.17333	20.2633
Glyma.07G040800		hypothetical protein	12.938	3.69358	0.02	0.276667
Glyma.07G043600		hypothetical protein	4.507	2.17204	0.233333	1.04
Glyma.07G047900		hypothetical protein	3.819	1.93315	0.25	0.953333
Glyma.07G061500		hypothetical protein	27.184	4.76468	0.00333333	0.13
Glyma.07G066300		hypothetical protein	2.03	1.02139	5.19	10.4633
Glyma.07G067800		hypothetical protein	2.535	1.34221	5.15667	13.0233
Glyma.07G067900		hypothetical protein	2.329	1.21979	4.08333	9.29333
Glyma.07G071300		hypothetical protein	2.068	1.0483	2.29333	4.67333
Glyma.07G076300		hypothetical protein	3.21	1.68274	1.17333	3.80667
Glyma.07G076400		hypothetical protein	5.209	2.38093	1.42	7.39667
Glyma.07G076500		hypothetical protein	7.047	2.81697	1.65	11.7
Glyma.07G076600		hypothetical protein	3.666	1.87402	44.0867	161.07
Glyma.07G087200		hypothetical protein	2.694	1.42958	33.22	89.02
Glyma.07G090400		hypothetical protein	10.972	3.45575	0.183333	2.01
Glyma.07G093900		hypothetical protein	7.606	2.92707	0.506667	3.83
Glyma.07G094100		hypothetical protein	3.926	1.97296	0.56	2.20333
Glyma.07G094200		hypothetical protein	3.264	1.7068	0.236667	0.77
Glyma.07G094500		hypothetical protein	3.917	1.96983	0.26	0.946667
Glyma.07G098700		hypothetical protein	4.09	2.03224	1.71667	6.70333
Glyma.07G106000		hypothetical protein	2.42	1.27503	7.67333	18.4033
Glyma.07G108400		hypothetical protein	2.644	1.40295	1.44667	3.81333
Glyma.07G108900		hypothetical protein	2.277	1.18698	10.6033	23.0733
Glyma.07G111500		hypothetical protein	11.815	3.56251	0.00666667	0.21
Glyma.07G122200		hypothetical protein	13.733	3.77962	0.09	1.28667
Glyma.07G135400		hypothetical protein	2.135	1.09455	2.55333	5.45667
Glyma.07G139900		hypothetical protein	6.738	2.75224	0.256667	1.77333
Glyma.07G143500		hypothetical protein	2.626	1.39294	0.136667	0.343333
Glyma.07G143900		hypothetical protein	3.309	1.72635	0.26	0.853333
Glyma.07G146800		hypothetical protein	3.198	1.67718	0.55	1.75
Glyma.07G151100		hypothetical protein	2.788	1.47939	4.34333	11.9767
Glyma.07G153800		hypothetical protein	2.455	1.29599	23.72	59.7533
Glyma.07G161900		hypothetical protein	2.731	1.4493	0.526667	1.44333
Glyma.07G163200		hypothetical protein	3.175	1.66675	8.24333	26.2767
Glyma.07G168600		hypothetical protein	3.097	1.63079	5.02667	16.12
Glyma.07G178200		hypothetical protein	8.246	3.04373	0.446667	3.8
Glyma.07G181000		hypothetical protein	2.804	1.48735	0.15	0.423333
Glyma.07G183900		hypothetical protein	4.744	2.24626	0.163333	0.763333
Glyma.07G185300		hypothetical protein	2.605	1.38123	0.62	1.66
Glyma.07G190100		hypothetical protein	2.339	1.22583	60.77	144.767
Glyma.07G192700		hypothetical protein	23.023	4.525	0.0133333	0.39
Glyma.07G199800		hypothetical protein	4.605	2.20332	7.80667	35.98
Glyma.07G200000		hypothetical protein	34.694	5.11662	0	0.653333
Glyma.07G212400		hypothetical protein	5.877	2.55507	8.64667	50.49
Glyma.07G215700		hypothetical protein	2.366	1.24217	0.863333	2.04
Glyma.07G226600		hypothetical protein	2.418	1.27403	116.353	281.077
Glyma.07G243900		hypothetical protein	2.403	1.265	27.7767	66.72
Glyma.08G000400		hypothetical protein	2.161	1.1116	0.683333	1.47
Glyma.08G021800		hypothetical protein	2.04	1.02853	28.1967	57.3533
Glyma.08G021900		hypothetical protein	2.177	1.12218	30.9567	69.23
Glyma.08G030100		hypothetical protein	2.138	1.09645	1.38667	2.97
Glyma.08G034300		hypothetical protein	2.163	1.11317	0.816667	1.75
Glyma.08G044300		hypothetical protein	3.658	1.87107	1.27333	4.62667
Glyma.08G044400		hypothetical protein	2.665	1.4142	40.78	106.42
Glyma.08G045200		hypothetical protein	2.104	1.07302	108.26	243.14
Glyma.08G053500		hypothetical protein	2.316	1.21139	48.67	111.847
Glyma.08G056600		hypothetical protein	7.182	2.84436	0.12	0.853333
Glyma.08G059900		hypothetical protein	2.902	1.53708	0.91	2.60667
Glyma.08G062800		hypothetical protein	6.304	2.65629	1.07333	6.64333
Glyma.08G062900		hypothetical protein	5.162	2.36781	0.31	1.57667
Glyma.08G069000	HSP17.3-B	hypothetical protein	24.847	4.635	0.09	2.18
Glyma.08G070600		hypothetical protein	2.501	1.32262	0.55	1.38333
Glyma.08G085700		hypothetical protein	3.409	1.76956	1.52333	5.11333
Glyma.08G087400		hypothetical protein	5.591	2.48322	1.67	9.26667
Glyma.08G099800		hypothetical protein	4.49	2.16671	0.38	1.65333
Glyma.08G107500		hypothetical protein	2.513	1.32922	0.516667	1.30667
Glyma.08G120500		hypothetical protein	5.224	2.38516	0.143333	0.726667
Glyma.08G130800		hypothetical protein	2.069	1.04859	13.1267	28.2
Glyma.08G131900		hypothetical protein	8.285	3.05057	0.376667	3.05
Glyma.08G133100		hypothetical protein	2.68	1.4224	6.32333	16.9
Glyma.08G134200		hypothetical protein	2.431	1.28149	22.7233	55.18
Glyma.08G135200		hypothetical protein	3.539	1.82346	4.09667	14.5233
Glyma.08G138900		hypothetical protein	4.065	2.0232	0.37	1.49333
Glyma.08G141900		hypothetical protein	3.013	1.59123	3.15	9.45
Glyma.08G142400		hypothetical protein	2.151	1.10513	47.7833	103.29
Glyma.08G145300		hypothetical protein	3.902	1.9641	4.85	18.8
Glyma.08G145500		hypothetical protein	6.168	2.62474	1.46333	8.84667
Glyma.08G151100		hypothetical protein	3.339	1.73923	9.55333	32.1067
Glyma.08G154300		hypothetical protein	2.269	1.18222	0.48	1.08667
Glyma.08G161700		hypothetical protein	6.074	2.60267	1.28333	7.75333
Glyma.08G177200		hypothetical protein	2.005	1.00389	73.1933	145.51
Glyma.08G180100		hypothetical protein	3.037	1.60272	2.5	7.64
Glyma.08G182500		hypothetical protein	2.066	1.04683	2.62667	5.08333
Glyma.08G204800		hypothetical protein	2.163	1.11271	4.48667	9.63333
Glyma.08G207500		hypothetical protein	2.667	1.41523	1.45333	3.60333
Glyma.08G212000		hypothetical protein	44.178	5.46526	0.0233333	1.24667
Glyma.08G256700		hypothetical protein	4.014	2.00518	0.316667	1.28667
Glyma.08G258900		hypothetical protein	2.626	1.39269	1.17	3.05
Glyma.08G260500		hypothetical protein	6.203	2.63287	5.03667	31.11
Glyma.08G285900		hypothetical protein	2.041	1.02925	47.7433	96.6467
Glyma.08G293200		hypothetical protein	3.62	1.85596	0.193333	0.683333
Glyma.08G294800		hypothetical protein	2.039	1.02811	9.14667	18.48
Glyma.08G307400		hypothetical protein	21.672	4.43775	0.03	0.646667
Glyma.08G321400		hypothetical protein	2.084	1.05913	5.02667	10.5033
Glyma.08G334500		hypothetical protein	2.869	1.52039	10.0867	30.0133
Glyma.08G336100		hypothetical protein	2.703	1.43473	0.883333	2.38333
Glyma.08G338900		hypothetical protein	39.907	5.31855	0	0.253333
Glyma.08G339000		hypothetical protein	2.574	1.36418	5.61333	14.9667
Glyma.08G339200		hypothetical protein	9.832	3.2975	0.0633333	0.6
Glyma.08G339400		hypothetical protein	4.724	2.24006	6.52667	30.6633
Glyma.08G339500		hypothetical protein	2.304	1.20385	349.033	801.53
Glyma.08G339600		hypothetical protein	3.671	1.87622	1.96333	7.22333
Glyma.08G345300		hypothetical protein	2.139	1.09692	8.59667	18.2867
Glyma.08G346600		hypothetical protein	3.167	1.66305	1.45667	5.05333
Glyma.08G352100		hypothetical protein	3.415	1.77206	1.24	4.07333
Glyma.08G352400		hypothetical protein	2.255	1.17288	0.66	1.53667
Glyma.08G355000		hypothetical protein	3.451	1.78719	3.99333	13.71
Glyma.08G364100		hypothetical protein	16.093	4.00833	0	0.163333
Glyma.09G006600		hypothetical protein	2.036	1.02601	5.32667	11.08
Glyma.09G013000		hypothetical protein	2.275	1.186	1.20667	2.71
Glyma.09G014700		hypothetical protein	3.034	1.60135	6.83333	20.6833
Glyma.09G014900		hypothetical protein	2.073	1.05146	0.966667	2.09
Glyma.09G016400		hypothetical protein	4.536	2.18158	9.21667	41.82
Glyma.09G018900		hypothetical protein	2.012	1.00897	3.85667	7.71
Glyma.09G024500		hypothetical protein	2.91	1.54082	1.9	5.56667
Glyma.09G027900		hypothetical protein	2.64	1.40058	2.66333	7.32
Glyma.09G034700		hypothetical protein	6.242	2.64205	2.77	17.3767
Glyma.09G036600		hypothetical protein	2.651	1.40659	6.61667	17.75
Glyma.09G053400		hypothetical protein	2.866	1.51879	0.0866667	0.25
Glyma.09G054000		hypothetical protein	4.185	2.06527	0.0533333	0.216667
Glyma.09G054100		hypothetical protein	3.93	1.9746	0.243333	1.02667
Glyma.09G054900		hypothetical protein	2.427	1.27895	0.686667	1.78667
Glyma.09G075500		hypothetical protein	3.742	1.90399	0.19	0.72
Glyma.09G084700		hypothetical protein	13.92	3.79909	0.0133333	0.203333
Glyma.09G096500		hypothetical protein	2.353	1.23444	9.23333	21.4633
Glyma.09G123800		hypothetical protein	2.071	1.05059	85.3733	176.84
Glyma.09G130400		hypothetical protein	2.695	1.43047	54.6633	147.997
Glyma.09G130500		hypothetical protein	2.525	1.33645	5.87	15.1533
Glyma.09G131100		hypothetical protein	2.508	1.32676	41.8567	115.23
Glyma.09G131500		hypothetical protein	2.075	1.0531	2.92	5.94667
Glyma.09G138100		hypothetical protein	2.361	1.23942	10.41	24.02
Glyma.09G145600		hypothetical protein	2.659	1.41064	0.34	0.893333
Glyma.09G147200		hypothetical protein	4.809	2.26587	1.90667	9.21667
Glyma.09G153700		hypothetical protein	2.441	1.28721	2.63333	6.4
Glyma.09G161400		hypothetical protein	2.524	1.33587	6.48667	16.4733
Glyma.09G168300		hypothetical protein	2.956	1.56369	5.96	17.2867
Glyma.09G168700		hypothetical protein	2.308	1.20633	2.12667	4.63333
Glyma.09G179700		hypothetical protein	2.849	1.5103	8.73	24.7367
Glyma.09G181400		hypothetical protein	3.588	1.8432	1.76	6.18667
Glyma.09G182200		hypothetical protein	3.344	1.74159	10.0567	33.5167
Glyma.09G182400		hypothetical protein	2.531	1.33971	16.6267	42.0233
Glyma.09G185500		hypothetical protein	30.698	4.94009	0.0433333	1.3
Glyma.09G197400		hypothetical protein	3.12	1.64134	0.12	0.373333
Glyma.09G225400		hypothetical protein	2.842	1.50694	1.2	3.35333
Glyma.09G229400		hypothetical protein	3.424	1.77554	0.383333	1.29
Glyma.09G236800		hypothetical protein	3.564	1.8334	7.13333	25.3967
Glyma.09G241600		hypothetical protein	3.207	1.68117	0.276667	0.886667
Glyma.09G243600		hypothetical protein	2.905	1.53878	0.866667	2.49
Glyma.09G254400		hypothetical protein	6.59	2.72035	0.203333	1.30333
Glyma.09G255000		hypothetical protein	3.22	1.68709	0.636667	2.05
Glyma.09G260600		hypothetical protein	2.62	1.38968	0.746667	1.83667
Glyma.09G268100		hypothetical protein	2.248	1.16877	3.58	7.99667
Glyma.09G279000		hypothetical protein	2.091	1.06426	36.0733	73.0433
Glyma.09G280700		hypothetical protein	2.424	1.27755	0.626667	1.53333
Glyma.09G283400		hypothetical protein	4.67	2.22349	0.12	0.57
Glyma.10G001800		hypothetical protein	4.072	2.02586	0.126667	0.513333
Glyma.10G006900		hypothetical protein	6.237	2.64079	0.363333	2.29333
Glyma.10G010400		hypothetical protein	2.163	1.113	2.96667	6.33333
Glyma.10G012900		hypothetical protein	3.706	1.88968	0.23	0.853333
Glyma.10G014400		hypothetical protein	2.945	1.55803	5.14333	15.14
Glyma.10G015000		hypothetical protein	2.814	1.49239	9.93333	27.5633
Glyma.10G022300		hypothetical protein	3.212	1.68362	4.95667	16.6567
Glyma.10G045300		hypothetical protein	3.298	1.72141	0.423333	1.40333
Glyma.10G056200		hypothetical protein	31.954	4.99793	0	0.753333
Glyma.10G066100		hypothetical protein	6.267	2.64788	0.643333	4.19667
Glyma.10G142700		hypothetical protein	3.029	1.59875	6.96667	21.4433
Glyma.10G145300		hypothetical protein	3.365	1.75073	7.73333	26.2333
Glyma.10G148700		hypothetical protein	7.609	2.92762	1.8	13.5833
Glyma.10G158900		hypothetical protein	3.41	1.76984	0.676667	2.29333
Glyma.10G160100		hypothetical protein	12.726	3.66968	0.0266667	0.363333
Glyma.10G165800		hypothetical protein	3.657	1.87048	0.56	1.99333
Glyma.10G169300		hypothetical protein	4.403	2.13847	16.85	77.6133
Glyma.10G169600		hypothetical protein	2.09	1.06344	39.3367	82.0933
Glyma.10G170900		hypothetical protein	3.556	1.83023	2.73	9.76667
Glyma.10G178400		hypothetical protein	2.089	1.06259	20.3367	42.1233
Glyma.10G179400		hypothetical protein	2.904	1.53803	2.04667	5.82667
Glyma.10G179500		hypothetical protein	2.081	1.05718	7.87	16.2467
Glyma.10G185200		hypothetical protein	2.311	1.20852	6.26333	14.5267
Glyma.10G196700		hypothetical protein	11.96	3.58011	0.0133333	0.13
Glyma.10G196900		hypothetical protein	4.045	2.01604	0.0866667	0.333333
Glyma.10G205800		hypothetical protein	2.248	1.16863	11.4367	25.5033
Glyma.10G221200		hypothetical protein	2.399	1.26219	6.70333	15.21
Glyma.10G224500		hypothetical protein	2.387	1.25529	19.03	45.0667
Glyma.10G229400		hypothetical protein	2.633	1.39696	8.46	22.5733
Glyma.10G230000		hypothetical protein	3.211	1.68307	13.4033	42.9567
Glyma.10G230600		hypothetical protein	3.324	1.73288	51.68	176.777
Glyma.10G237100		hypothetical protein	2.858	1.51484	0.92	2.64
Glyma.10G237800		hypothetical protein	2.01	1.00708	4.99	9.93
Glyma.10G239000		hypothetical protein	2.834	1.50282	1.23333	3.51333
Glyma.10G239300		hypothetical protein	4.005	2.00162	1.12333	4.43333
Glyma.10G239400		hypothetical protein	6.452	2.68984	0.466667	2.95333
Glyma.10G243800		hypothetical protein	3.177	1.66767	3.11333	9.74667
Glyma.10G245300		hypothetical protein	2.279	1.18835	5.23333	11.8533
Glyma.10G246800		hypothetical protein	3.259	1.70452	0.926667	3.04333
Glyma.10G253100		hypothetical protein	3.109	1.63652	4.20667	13.0433
Glyma.10G253200		hypothetical protein	2.548	1.34941	1.78333	4.54
Glyma.10G253900		hypothetical protein	2.914	1.54282	0.916667	2.67667
Glyma.10G256400		hypothetical protein	2.245	1.16642	56.4133	112.587
Glyma.10G261200		hypothetical protein	2.855	1.51338	7.84667	22.2933
Glyma.10G265100		hypothetical protein	2.307	1.20624	18.51	42.74
Glyma.10G265400		hypothetical protein	2.222	1.15186	12.08	26.8433
Glyma.10G271200		hypothetical protein	2.001	1.00081	11.15	22.1167
Glyma.10G271400		hypothetical protein	2.432	1.28193	0.78	1.90667
Glyma.10G272000		hypothetical protein	4.229	2.08033	4.21	17.7767
Glyma.10G275200		hypothetical protein	2.296	1.19899	1.99	4.52667
Glyma.10G285400		hypothetical protein	3.142	1.6518	1.10333	3.39
Glyma.11G002800		hypothetical protein	3.542	1.82469	0.133333	0.463333
Glyma.11G020800		hypothetical protein	3.165	1.66233	0.923333	2.93333
Glyma.11G030900		hypothetical protein	5.299	2.40571	0.36	1.92333
Glyma.11G036500		hypothetical protein	2.148	1.10273	2.65333	5.69
Glyma.11G039300		hypothetical protein	2.78	1.47497	3.22667	8.15
Glyma.11G040600		hypothetical protein	5.553	2.47323	3.01333	16.7633
Glyma.11G042200		hypothetical protein	2.504	1.3244	2.07	5.16667
Glyma.11G043700		hypothetical protein	3.431	1.77865	4.86	16.67
Glyma.11G045600		hypothetical protein	9.965	3.31689	0.07	0.68
Glyma.11G048300		hypothetical protein	4.157	2.05564	16.95	69.4633
Glyma.11G050900		hypothetical protein	4.316	2.10959	6.44	28.9667
Glyma.11G057100		hypothetical protein	2.557	1.35417	3.50333	8.83333
Glyma.11G058900		hypothetical protein	2.108	1.07575	6.26	13.1167
Glyma.11G063200		hypothetical protein	2.521	1.33374	0.453333	1.13
Glyma.11G064400		hypothetical protein	6.379	2.6733	0.05	0.323333
Glyma.11G067100		hypothetical protein	2.22	1.15075	0.966667	2.15667
Glyma.11G069700		hypothetical protein	2.429	1.28042	1.32667	3.21
Glyma.11G077300		hypothetical protein	2.076	1.05374	20.3067	41.9667
Glyma.11G077600		hypothetical protein	2.533	1.34075	1.27333	3.21
Glyma.11G082100		hypothetical protein	3.831	1.93768	1.14	4.32667
Glyma.11G085300		hypothetical protein	2.863	1.51764	15.6633	45.5
Glyma.11G085400		hypothetical protein	4.477	2.16252	3.40667	14.2033
Glyma.11G093100		hypothetical protein	3.623	1.85737	0.186667	0.65
Glyma.11G095200		hypothetical protein	2.309	1.20705	0.82	1.40333
Glyma.11G096600		hypothetical protein	4.145	2.05147	4.55333	20.2933
Glyma.11G096700		hypothetical protein	2.365	1.24159	150.683	355.62
Glyma.11G097300		hypothetical protein	2.897	1.53468	4.34333	12.27
Glyma.11G100100		hypothetical protein	2.305	1.20472	0.963333	2.20667
Glyma.11G106900		hypothetical protein	5.991	2.58285	3.95	23.3733
Glyma.11G107000		hypothetical protein	2.548	1.34924	0.816667	2.09333
Glyma.11G122400		hypothetical protein	2.296	1.19928	1.76	4.04333
Glyma.11G122600		hypothetical protein	2.386	1.25466	7.46	18.5833
Glyma.11G124500		hypothetical protein	2.887	1.52936	55.4367	158.01
Glyma.11G129500		hypothetical protein	2.598	1.37749	25.69	66.16
Glyma.11G129600		hypothetical protein	2.354	1.23498	10.5733	24.7533
Glyma.11G129700		hypothetical protein	2.287	1.19361	32.73	74.3667
Glyma.11G129900		hypothetical protein	2.623	1.39138	16.4	43.1067
Glyma.11G130000		hypothetical protein	11.92	3.57527	0.0266667	0.313333
Glyma.11G134800		hypothetical protein	2.349	1.2322	1.35	3.16667
Glyma.11G137900		hypothetical protein	9.88	3.30456	0.0466667	0.456667
Glyma.11G153000		hypothetical protein	2.288	1.19438	3.84	8.61
Glyma.11G154900	PRP3	hypothetical protein	3.109	1.63666	1.18333	3.73
Glyma.11G157100		hypothetical protein	2.757	1.46296	31.43	86.29
Glyma.11G157200		hypothetical protein	3.193	1.67482	16.2033	51.2433
Glyma.11G170100		hypothetical protein	3.322	1.73213	0.303333	0.993333
Glyma.11G171400		hypothetical protein	2.245	1.1665	76.78	172.74
Glyma.11G175900		hypothetical protein	3.611	1.85224	0.606667	2.17
Glyma.11G181100		hypothetical protein	3.709	1.89121	0.86	3.15333
Glyma.11G181200		hypothetical protein	2.004	1.00307	15.8367	31.7667
Glyma.11G184000		hypothetical protein	2.311	1.20879	1.6	3.69667
Glyma.11G185000		hypothetical protein	7.072	2.82204	0.11	0.773333
Glyma.11G194600		hypothetical protein	2.431	1.28141	49.87	120.317
Glyma.11G197300		hypothetical protein	11.814	3.56243	0.0266667	0.336667
Glyma.11G198300		hypothetical protein	2.883	1.5274	45.5967	124.167
Glyma.11G198500		hypothetical protein	3.814	1.93123	25.27	94.9067
Glyma.11G206300		hypothetical protein	2.021	1.01521	2.44	4.77667
Glyma.11G206700		hypothetical protein	2.091	1.06452	1.20667	2.48333
Glyma.11G212100		hypothetical protein	2.069	1.04893	2.56	5.21
Glyma.11G217200		hypothetical protein	2.089	1.06307	14.7567	29.5733
Glyma.11G231300		hypothetical protein	3.865	1.95033	0.63	2.24667
Glyma.11G236500		hypothetical protein	2.674	1.41916	15.5233	41.74
Glyma.11G239300		hypothetical protein	2.115	1.08086	1.89	4.05
Glyma.11G243200		hypothetical protein	3.081	1.62357	3.86	11.9833
Glyma.11G243400		hypothetical protein	2.226	1.15436	10.3233	22.7433
Glyma.11G250700		hypothetical protein	2.426	1.2787	8.77	21.24
Glyma.11G251000		hypothetical protein	26.85	4.74686	0	0.273333
Glyma.12G007000		hypothetical protein	19.204	4.26336	0.00666667	0.166667
Glyma.12G011700		hypothetical protein	3.083	1.62425	7.05	21.6733
Glyma.12G015100		hypothetical protein	3.177	1.66754	5.83333	18.6067
Glyma.12G022700		hypothetical protein	3.087	1.62614	9.85	31.63
Glyma.12G032000		hypothetical protein	2.061	1.04332	2.07	4.3
Glyma.12G037400		hypothetical protein	3.297	1.72116	0.196667	0.626667
Glyma.12G046800		hypothetical protein	2.517	1.33183	3.31667	8.28
Glyma.12G046900		hypothetical protein	2.543	1.34671	0.886667	2.27333
Glyma.12G049100		hypothetical protein	3.874	1.95392	0.65	2.48333
Glyma.12G054100		hypothetical protein	2.553	1.3522	18.2067	46.47
Glyma.12G058400		hypothetical protein	2.219	1.1502	0.7	1.57667
Glyma.12G071000		hypothetical protein	2.095	1.06728	0.58	1.21333
Glyma.12G073000		hypothetical protein	2.476	1.30792	45.7667	113.103
Glyma.12G076800		hypothetical protein	3.533	1.82108	0.243333	0.703333
Glyma.12G077700		hypothetical protein	3.566	1.83426	1.81333	6.32667
Glyma.12G087200		hypothetical protein	3.138	1.6498	19.4633	60.48
Glyma.12G087400		hypothetical protein	8.222	3.03948	0.116667	0.923333
Glyma.12G091200		hypothetical protein	2.08	1.05636	7.08	15.92
Glyma.12G092000		hypothetical protein	4.97	2.31313	0.483333	2.40333
Glyma.12G094200		hypothetical protein	2.071	1.05049	0.573333	1.17333
Glyma.12G103600		hypothetical protein	3.264	1.70665	11.6633	37.6167
Glyma.12G104600		hypothetical protein	3.875	1.95437	4.87667	19.07
Glyma.12G114300		hypothetical protein	4.592	2.19906	1.25	5.81667
Glyma.12G129500		hypothetical protein	2.351	1.23337	2.92333	6.80333
Glyma.12G130200		hypothetical protein	2.392	1.25797	25.2833	60.4267
Glyma.12G132200		hypothetical protein	2.945	1.55833	5.49	5.52333
Glyma.12G134100		hypothetical protein	19.579	4.29124	0.01	0.156667
Glyma.12G137700		hypothetical protein	2.938	1.55462	6.44	18.5667
Glyma.12G142900		hypothetical protein	3.681	1.87992	7.47333	27.33
Glyma.12G144100		hypothetical protein	2.248	1.16844	0.29	0.653333
Glyma.12G146700		hypothetical protein	2.926	1.54911	1.66667	4.75
Glyma.12G154300		hypothetical protein	3.859	1.94814	11.5367	44.6633
Glyma.12G175300		hypothetical protein	2.937	1.55427	0.343333	1.00333
Glyma.12G178000		hypothetical protein	2.06	1.04246	6.06333	12.4533
Glyma.12G181100		hypothetical protein	3.932	1.97523	0.996667	3.92
Glyma.12G186200		hypothetical protein	5.202	2.37904	1.19	6.07333
Glyma.12G188800		hypothetical protein	2.25	1.16985	1.37	3.06
Glyma.12G192600		hypothetical protein	2.271	1.1835	3.45333	7.71667
Glyma.12G199200		hypothetical protein	8.303	3.05365	0.0866667	0.74
Glyma.12G200000		hypothetical protein	5.8	2.53608	0.11	0.633333
Glyma.12G202500		hypothetical protein	2.871	1.5216	0.206667	0.593333
Glyma.12G206700		hypothetical protein	2.322	1.2153	29.8	68.4367
Glyma.12G214100		hypothetical protein	2.14	1.09736	32.3833	69.2767
Glyma.12G224000		hypothetical protein	4.605	2.20316	0.903333	4.19
Glyma.12G224100		hypothetical protein	2.962	1.56647	0.343333	1.03333
Glyma.12G225500		hypothetical protein	2.016	1.0116	46.43	93.7467
Glyma.12G235300		hypothetical protein	5.121	2.35644	0.256667	1.28667
Glyma.12G236500		hypothetical protein	2.013	1.00951	14.8867	29.3367
Glyma.12G240100		hypothetical protein	2.418	1.27368	2.63333	6.35667
Glyma.13G001500		hypothetical protein	2.276	1.18635	0.996667	2.29333
Glyma.13G002200		hypothetical protein	2.865	1.51855	0.716667	1.95
Glyma.13G005700		hypothetical protein	7.838	2.97055	0.02	0.14
Glyma.13G006700		hypothetical protein	5.806	2.53762	1.95333	11.1933
Glyma.13G028100		hypothetical protein	3.189	1.67304	2.69667	8.83667
Glyma.13G033200		hypothetical protein	2.229	1.15658	0.876667	1.92667
Glyma.13G033400		hypothetical protein	3.156	1.65821	0.23	0.73
Glyma.13G037200		hypothetical protein	13.557	3.76093	0.24	2.6
Glyma.13G047300		hypothetical protein	2.246	1.16728	30.73	68.6267
Glyma.13G051600		hypothetical protein	4.188	2.06616	1.3	5.43333
Glyma.13G054200		hypothetical protein	6.349	2.66653	0.893333	5.69333
Glyma.13G065200		hypothetical protein	4.519	2.17592	2.70667	12.2067
Glyma.13G069700		hypothetical protein	3.453	1.78781	1.06333	3.63667
Glyma.13G070300		hypothetical protein	2.372	1.24609	7.52	17.5533
Glyma.13G085800		hypothetical protein	3.241	1.69651	6.42333	20.5333
Glyma.13G085900		hypothetical protein	4.005	2.00193	3.13667	12.3333
Glyma.13G087400		hypothetical protein	2.224	1.15328	4.02667	8.49
Glyma.13G088300		hypothetical protein	3.794	1.92359	7.03667	26.55
Glyma.13G093300		hypothetical protein	2.073	1.05184	2.45667	5.09333
Glyma.13G094900		hypothetical protein	6.433	2.68544	2.57	16.55
Glyma.13G095100		hypothetical protein	2.188	1.12961	97.2267	207.777
Glyma.13G095200		hypothetical protein	2.563	1.358	36.9833	97.5167
Glyma.13G095700		hypothetical protein	2.316	1.21191	6.92667	15.96
Glyma.13G102800		hypothetical protein	2.642	1.4014	0.77	2.04667
Glyma.13G103100		hypothetical protein	2.867	1.51936	27.5233	78.8767
Glyma.13G111500		hypothetical protein	2.681	1.42274	36.15	95.5533
Glyma.13G112000		hypothetical protein	2.367	1.24328	41.4667	97.1933
Glyma.13G113100		hypothetical protein	5.652	2.49888	0.496667	2.81
Glyma.13G117600		hypothetical protein	2.487	1.31415	7.23667	17.8333
Glyma.13G119000		hypothetical protein	2.742	1.45525	3.32333	8.99
Glyma.13G120500		hypothetical protein	3.618	1.85513	0.186667	0.666667
Glyma.13G127300		hypothetical protein	2.381	1.25135	6.00667	14.57
Glyma.13G128100		hypothetical protein	2.359	1.23793	3.06	7.20333
Glyma.13G133000		hypothetical protein	3.531	1.82006	2.86333	9.93333
Glyma.13G133100		hypothetical protein	2.489	1.31557	22.34	55.1667
Glyma.13G143200		hypothetical protein	4.783	2.25778	0.716667	3.34667
Glyma.13G147900		hypothetical protein	4.068	2.02431	0.486667	1.96
Glyma.13G151200		hypothetical protein	2.322	1.21538	4.26667	10.2367
Glyma.13G152900		hypothetical protein	2.496	1.3194	5.27333	13.1067
Glyma.13G157400		hypothetical protein	2.079	1.05565	81.16	167.577
Glyma.13G158000		hypothetical protein	2.419	1.27455	20.9933	53.1167
Glyma.13G175700		hypothetical protein	7.353	2.87838	0.426667	3.09333
Glyma.13G188900		hypothetical protein	2.5	1.32193	9.81	24.6067
Glyma.13G204800		hypothetical protein	2.956	1.56358	0.436667	1.24
Glyma.13G206300		hypothetical protein	2.143	1.09952	0.853333	1.82667
Glyma.13G215500		hypothetical protein	2.462	1.29963	0.17	0.423333
Glyma.13G219100		hypothetical protein	5.695	2.50959	4.14333	22.29
Glyma.13G221700		hypothetical protein	2.404	1.26532	8.6	19.2233
Glyma.13G226600		hypothetical protein	2.673	1.41834	14.0667	37.11
Glyma.13G233400		hypothetical protein	3.554	1.82931	0.163333	0.593333
Glyma.13G235900		hypothetical protein	2.223	1.15272	4.64	10.35
Glyma.13G245600		hypothetical protein	8.806	3.13855	1.81667	15.91
Glyma.13G255900		hypothetical protein	2.458	1.29775	36.7967	89.3433
Glyma.13G257500		hypothetical protein	2.834	1.50259	4.38333	12.3433
Glyma.13G259400		hypothetical protein	2.944	1.55771	16.0533	43.5967
Glyma.13G275800		hypothetical protein	2.534	1.34132	14.6033	35.09
Glyma.13G282100		hypothetical protein	20.208	4.33683	0.0233333	0.446667
Glyma.13G292600		hypothetical protein	2.98	1.57541	1.35667	3.99333
Glyma.13G293200		hypothetical protein	2.106	1.07447	42.54	89.0467
Glyma.13G294200		hypothetical protein	2.899	1.53532	24.87	71.11
Glyma.13G296500		hypothetical protein	2.058	1.04111	0.956667	1.95333
Glyma.13G298600		hypothetical protein	2.184	1.12709	3.13	6.75667
Glyma.13G302500		hypothetical protein	2.988	1.57906	19.9833	59.9867
Glyma.13G303900		hypothetical protein	5.385	2.4289	0.98	5.16
Glyma.13G309800		hypothetical protein	3.045	1.60655	2.57667	6.54333
Glyma.13G314400		hypothetical protein	2.859	1.51569	4.25333	12.26
Glyma.13G317700		hypothetical protein	21.069	4.39708	0	0.17
Glyma.13G320600		hypothetical protein	6.344	2.66548	0.14	0.99
Glyma.13G327500		hypothetical protein	2.274	1.18532	0.526667	0.89
Glyma.13G329900		hypothetical protein	2.436	1.2844	24.8133	59.9067
Glyma.13G333400		hypothetical protein	3.096	1.63062	3.12667	9.61
Glyma.13G352700		hypothetical protein	2.13	1.09067	3.01333	6.32667
Glyma.13G354800		hypothetical protein	2.141	1.09816	14	30.6967
Glyma.14G002800		hypothetical protein	2.028	1.0198	23.6567	48.3
Glyma.14G003400		hypothetical protein	4.453	2.15483	1.65667	7.32667
Glyma.14G003800		hypothetical protein	3.051	1.60934	9.80333	29.7833
Glyma.14G015300		hypothetical protein	4.769	2.25356	0.02	0.106667
Glyma.14G045700		hypothetical protein	2.642	1.40161	3.01667	7.94
Glyma.14G067200		hypothetical protein	6.613	2.72538	0.36	2.36
Glyma.14G068400		hypothetical protein	2.945	1.5583	5.60333	17.4433
Glyma.14G089800		hypothetical protein	3.317	1.73004	0.863333	2.87
Glyma.14G106200		hypothetical protein	4.241	2.08435	0.886667	3.71333
Glyma.14G112500		hypothetical protein	6.005	2.58623	2.03667	12.1133
Glyma.14G116400		hypothetical protein	7.985	2.99726	1	7.92
Glyma.14G118800		hypothetical protein	2.45	1.29293	6.29	15.24
Glyma.14G148300		hypothetical protein	2.633	1.39655	1.29333	3.41333
Glyma.14G167800		hypothetical protein	8.219	3.03903	0.606667	4.84333
Glyma.14G171700		hypothetical protein	2.104	1.07341	3.21667	6.69333
Glyma.14G176400		hypothetical protein	2.252	1.17149	53.5033	119.95
Glyma.14G192500		hypothetical protein	5.365	2.4235	0.856667	4.57333
Glyma.14G195200		hypothetical protein	2.137	1.09578	54.7633	118.933
Glyma.14G199600		hypothetical protein	2.214	1.14697	7.60333	16.88
Glyma.14G204400		hypothetical protein	14.62	3.86987	0.0133333	0.176667
Glyma.15G008300		hypothetical protein	2.02	1.01435	9.55667	19.1467
Glyma.15G012000		hypothetical protein	3.521	1.81614	0.726667	2.55333
Glyma.15G013900		hypothetical protein	2.496	1.31964	13.73	33.3
Glyma.15G015100		hypothetical protein	2.801	1.48612	17.2067	46.9933
Glyma.15G018600		hypothetical protein	19.349	4.27421	0	0.143333
Glyma.15G028100		hypothetical protein	35.086	5.1328	0	0.61
Glyma.15G033600		hypothetical protein	3.192	1.67467	0.833333	2.64
Glyma.15G040700		hypothetical protein	2.924	1.54773	7.33	21.53
Glyma.15G052600		hypothetical protein	2.912	1.54178	0.59	1.72667
Glyma.15G052700		hypothetical protein	2.03	1.02156	343.3	700.02
Glyma.15G054000		hypothetical protein	5.982	2.5807	0.1	0.54
Glyma.15G056400		hypothetical protein	6.42	2.6825	0.05	0.313333
Glyma.15G070400		hypothetical protein	18.068	4.17539	0	0.77
Glyma.15G078500		hypothetical protein	3.199	1.67746	2.33333	7.45333
Glyma.15G078600		hypothetical protein	2.804	1.48732	10.8333	30.3267
Glyma.15G084100		hypothetical protein	2.362	1.2398	0.78	1.83333
Glyma.15G088000		hypothetical protein	2.001	1.00058	12.8633	25.5933
Glyma.15G090500		hypothetical protein	2.211	1.14477	6.39667	15.3467
Glyma.15G093900		hypothetical protein	2.087	1.06161	10.28	21.4633
Glyma.15G104800		hypothetical protein	2.328	1.21888	1.97	4.58333
Glyma.15G105500		hypothetical protein	2.066	1.04717	7.26333	14.97
Glyma.15G111400		hypothetical protein	3.122	1.6423	0.403333	1.28667
Glyma.15G122200		hypothetical protein	5.912	2.56366	9.12667	38.49
Glyma.15G130500		hypothetical protein	2.001	1.00049	1.50667	2.61333
Glyma.15G132800		hypothetical protein	2.261	1.17726	35.1333	78.7667
Glyma.15G139000		hypothetical protein	4.506	2.17191	0.33	1.4
Glyma.15G141600		hypothetical protein	3.628	1.8593	1.63667	5.98
Glyma.15G142000		hypothetical protein	2.31	1.20785	3.05333	7.07333
Glyma.15G143900		hypothetical protein	3.837	1.94008	0.406667	1.59333
Glyma.15G151100		hypothetical protein	4.797	2.26211	1.84667	9
Glyma.15G159300		hypothetical protein	5.241	2.38993	5.25667	28.38
Glyma.15G159400		hypothetical protein	5.288	2.40277	1.40667	7.29667
Glyma.15G160300		hypothetical protein	2.443	1.28893	25.23	61.34
Glyma.15G160900		hypothetical protein	2.012	1.00865	0.72	1.40667
Glyma.15G161600		hypothetical protein	4.536	2.18127	0.61	2.76
Glyma.15G171000		hypothetical protein	2.324	1.21684	30.9467	72.1133
Glyma.15G172600		hypothetical protein	2.126	1.0878	9.88667	19.3433
Glyma.15G174200		hypothetical protein	2.077	1.0544	1.84667	3.84667
Glyma.15G192000		hypothetical protein	2.252	1.17097	3.09667	6.03
Glyma.15G199700		hypothetical protein	3.106	1.63523	24.52	75.26
Glyma.15G202700		hypothetical protein	2.389	1.25611	0.41	0.966667
Glyma.15G203500		hypothetical protein	2.642	1.4017	1.35667	3.54333
Glyma.15G214100		hypothetical protein	30.257	4.91918	0	1.32333
Glyma.15G219400		hypothetical protein	2.484	1.31263	5.60667	13.7
Glyma.15G242400		hypothetical protein	17.521	4.13101	0	0.146667
Glyma.15G245300		hypothetical protein	2.067	1.04724	0.656667	1.36333
Glyma.15G251500		hypothetical protein	2.527	1.33738	81.1367	205.613
Glyma.15G251700		hypothetical protein	2.534	1.34136	0.4	1
Glyma.15G253500		hypothetical protein	2.779	1.47444	4.9	13.6433
Glyma.15G253700		hypothetical protein	2.257	1.17446	3.92333	8.88333
Glyma.15G265900		hypothetical protein	8.14	3.02509	0.09	0.726667
Glyma.15G270000		hypothetical protein	3.363	1.74954	4.05	13.48
Glyma.15G270100		hypothetical protein	2.845	1.50856	4.71333	13.3267
Glyma.15G273300		hypothetical protein	3.37	1.75289	0.426667	1.42667
Glyma.15G275600		hypothetical protein	3.633	1.86134	1.11333	4.05
Glyma.16G026400		hypothetical protein	3.393	1.76242	10.6533	37.99
Glyma.16G033900		hypothetical protein	2.5	1.32177	7.30333	18.0667
Glyma.16G039800		hypothetical protein	3.263	1.7063	25.9567	83.6467
Glyma.16G049000		hypothetical protein	4.471	2.16058	9.13667	36.6467
Glyma.16G053300		hypothetical protein	2.147	1.102	1.36333	2.96
Glyma.16G062500		hypothetical protein	3.575	1.83803	1.03667	3.68667
Glyma.16G064200		hypothetical protein	2.619	1.38901	0.473333	1.23
Glyma.16G080100		hypothetical protein	2.249	1.16946	1.16667	2.72333
Glyma.16G084700		hypothetical protein	2.47	1.30477	1.55	3.74667
Glyma.16G087100		hypothetical protein	2.056	1.03975	4.80667	9.85333
Glyma.16G092100		hypothetical protein	2.938	1.55489	0.67	1.97333
Glyma.16G095400		hypothetical protein	4.064	2.02296	0.226667	0.9
Glyma.16G100100		hypothetical protein	2.29	1.19543	2.18333	4.97333
Glyma.16G135200		hypothetical protein	7.608	2.92755	0.1	0.763333
Glyma.16G136600		hypothetical protein	4.788	2.25956	2.43333	12.3267
Glyma.16G137000		hypothetical protein	8.71	3.1227	1.96667	17.5
Glyma.16G137200		hypothetical protein	5.188	2.37527	4.28	21.9967
Glyma.16G137600		hypothetical protein	6.033	2.59279	0.0833333	0.5
Glyma.16G138400		hypothetical protein	2.261	1.17704	1.05667	2.53333
Glyma.16G143400		hypothetical protein	2.387	1.25519	2.23333	5.29333
Glyma.16G145100		hypothetical protein	2.421	1.27571	0.75	1.79
Glyma.16G147100		hypothetical protein	5.596	2.48448	2.14667	12.01
Glyma.16G156200		hypothetical protein	2.422	1.27613	4.87667	11.7933
Glyma.16G156800		hypothetical protein	4.097	2.03466	0.5	1.88
Glyma.16G162400		hypothetical protein	4.656	2.21896	0.79	3.67667
Glyma.16G165500		hypothetical protein	3.227	1.69009	0.343333	1.09
Glyma.16G169000		hypothetical protein	9.515	3.25019	0.216667	1.80333
Glyma.16G169200		hypothetical protein	2.495	1.31881	1.22333	3.02333
Glyma.16G169500		hypothetical protein	2.808	1.48959	0.323333	0.93
Glyma.16G170900		hypothetical protein	2.286	1.19299	1.44	3.26667
Glyma.16G171600		hypothetical protein	3.522	1.81626	0.116667	0.4
Glyma.16G172200		hypothetical protein	4.831	2.27243	0.05	0.273333
Glyma.16G177900		hypothetical protein	2.37	1.24512	140.813	305
Glyma.16G178000		hypothetical protein	2.709	1.43789	44.5667	126
Glyma.16G178100		hypothetical protein	3.938	1.97751	3.00333	11.6067
Glyma.16G178400		hypothetical protein	2.595	1.37566	6.92	21.46
Glyma.16G178500		hypothetical protein	2.927	1.54966	70.4567	216.803
Glyma.16G185400		hypothetical protein	22.897	4.51712	0	6.87333
Glyma.16G186100		hypothetical protein	2.842	1.50692	1.16667	3.33667
Glyma.16G196300		hypothetical protein	2.801	1.4862	0.806667	2.29
Glyma.16G199000		hypothetical protein	5.56	2.47517	3.86333	21.7733
Glyma.16G207500		hypothetical protein	3.471	1.79527	0.783333	2.71
Glyma.16G210600		hypothetical protein	2.774	1.47175	11.43	31.62
Glyma.16G210800		hypothetical protein	5.761	2.5264	0.583333	3.33667
Glyma.16G212500		hypothetical protein	2.606	1.38199	8.03	20.8767
Glyma.16G213700		hypothetical protein	2.102	1.07205	24.37	50.8267
Glyma.16G218300		hypothetical protein	7.422	2.89188	0.363333	2.63
Glyma.16G220900		hypothetical protein	2.004	1.00312	24.35	48.7833
Glyma.17G011400		hypothetical protein	2.526	1.33703	3.14	7.81333
Glyma.17G020900		hypothetical protein	4	2.00007	1.17333	4.60667
Glyma.17G023900		hypothetical protein	5.631	2.49334	0.536667	3.03
Glyma.17G028400		hypothetical protein	4.468	2.15964	0.336667	1.52333
Glyma.17G030700		hypothetical protein	2.546	1.34801	20.8967	52.8833
Glyma.17G046600		hypothetical protein	3.448	1.78562	1.2	4.15
Glyma.17G048800		hypothetical protein	2.633	1.39684	0.93	2.42333
Glyma.17G053600		hypothetical protein	4.043	2.01535	10.34	42.1367
Glyma.17G056300		hypothetical protein	2.515	1.3304	3.33	8.39667
Glyma.17G058600		hypothetical protein	2.582	1.36834	19.2533	38.9067
Glyma.17G065000		hypothetical protein	3.208	1.6815	19.0933	61.9367
Glyma.17G065100		hypothetical protein	4.09	2.03209	20.1367	85.7367
Glyma.17G065200		hypothetical protein	5.185	2.3743	17.77	92.8133
Glyma.17G065300		hypothetical protein	2.89	1.53107	37.5533	107.52
Glyma.17G065400		hypothetical protein	2.476	1.30778	1.4	3.46333
Glyma.17G066500		hypothetical protein	3.194	1.67516	0.63	2.03667
Glyma.17G069300		hypothetical protein	2.192	1.13233	11.1067	24.0933
Glyma.17G071300		hypothetical protein	2.589	1.37229	3.48	8.67333
Glyma.17G076600		hypothetical protein	2.081	1.0572	35.2967	73.0667
Glyma.17G089500		hypothetical protein	2.497	1.31993	1.84667	4.55667
Glyma.17G090900		hypothetical protein	4.445	2.15233	1.19	5.22667
Glyma.17G096400		hypothetical protein	3.148	1.65439	0.513333	1.55667
Glyma.17G105000		hypothetical protein	2.611	1.38453	40.03	104.12
Glyma.17G106500		hypothetical protein	3.219	1.68662	0.963333	3.1
Glyma.17G115900		hypothetical protein	2.62	1.38973	1.64333	4.26333
Glyma.17G128900		hypothetical protein	2.487	1.31425	90.4067	222.697
Glyma.17G131800		hypothetical protein	6.131	2.61612	0.756667	4.6
Glyma.17G131900		hypothetical protein	9.282	3.2145	1.59333	14.78
Glyma.17G133200		hypothetical protein	2.171	1.11809	0.51	1.10667
Glyma.17G159000		hypothetical protein	6.77	2.75922	5.39333	36.6433
Glyma.17G164200		hypothetical protein	2.148	1.10304	2.20667	4.76
Glyma.17G166600		hypothetical protein	4.39	2.13431	1.73333	7.48
Glyma.17G171000		hypothetical protein	2.571	1.36207	0.8	2.05667
Glyma.17G175400		hypothetical protein	2.118	1.08274	2.95	6.22333
Glyma.17G180100		hypothetical protein	2.583	1.36931	11.31	29.1467
Glyma.17G182200		hypothetical protein	2.77	1.46963	15.0467	40.67
Glyma.17G187600	SRC1	hypothetical protein	2.022	1.01555	480.57	975.83
Glyma.17G187700		hypothetical protein	3.076	1.62086	0.6	1.84
Glyma.17G192000		hypothetical protein	4.89	2.28972	0.863333	4.2
Glyma.17G214100		hypothetical protein	4.411	2.14096	1.54333	6.93667
Glyma.17G214200		hypothetical protein	2.47	1.30462	1.82	4.43
Glyma.17G214400		hypothetical protein	4.605	2.20331	3.30333	15.39
Glyma.17G214600		hypothetical protein	3.861	1.94907	1.19	4.57
Glyma.17G214900		hypothetical protein	4.682	2.22698	0.82	3.46
Glyma.17G222300		hypothetical protein	2.086	1.06076	3.25333	6.85333
Glyma.17G224300		hypothetical protein	2.984	1.57729	2.75667	8.21
Glyma.17G224500		hypothetical protein	2.238	1.16196	1.68	3.75
Glyma.17G225500		hypothetical protein	2.097	1.06838	1.8	3.57
Glyma.17G226900		hypothetical protein	12.981	3.6983	0.0266667	0.26
Glyma.17G241400		hypothetical protein	4.943	2.30534	0.07	0.343333
Glyma.17G242200		hypothetical protein	3.396	1.76373	0.34	1.14
Glyma.17G245300		hypothetical protein	2.952	1.56167	0.166667	0.523333
Glyma.18G003700		hypothetical protein	8.483	3.08459	0.176667	1.51
Glyma.18G004000		hypothetical protein	4.944	2.30565	0.106667	0.506667
Glyma.18G014700		hypothetical protein	2.227	1.15527	1.18333	2.63
Glyma.18G019000		hypothetical protein	2.683	1.42371	0.473333	1.27333
Glyma.18G020600		hypothetical protein	2.221	1.15147	54.3733	120.413
Glyma.18G026900		hypothetical protein	2.289	1.19487	20.0367	44.7633
Glyma.18G027500		hypothetical protein	2.679	1.42192	1.63667	4.32333
Glyma.18G030400		hypothetical protein	3.63	1.85985	0.216667	0.803333
Glyma.18G042400		hypothetical protein	2.93	1.55081	0.163333	0.483333
Glyma.18G064100		hypothetical protein	2.507	1.3262	4.06667	9.69667
Glyma.18G065900		hypothetical protein	2.46	1.2984	2.92	7.21
Glyma.18G068700		hypothetical protein	17.504	4.1296	0.156667	3.12333
Glyma.18G070100		hypothetical protein	7.36	2.87977	2.31667	16.6067
Glyma.18G070200		hypothetical protein	2.597	1.37671	3.02333	6.24667
Glyma.18G076000		hypothetical protein	10.922	3.44913	0.0166667	0.23
Glyma.18G083900		hypothetical protein	2.422	1.27646	2.35	5.65
Glyma.18G086600		hypothetical protein	2.936	1.55373	8.83667	26.07
Glyma.18G086900		hypothetical protein	2.776	1.47315	4.18	11.5067
Glyma.18G089200		hypothetical protein	17.481	4.12771	1.01	22.3433
Glyma.18G127900		hypothetical protein	3.64	1.86397	2.66	9.70333
Glyma.18G141500		hypothetical protein	3.208	1.68154	2.93333	9.51
Glyma.18G152600		hypothetical protein	5.479	2.45389	0.643333	3.52
Glyma.18G185400		hypothetical protein	2.837	1.50433	1.99333	5.65
Glyma.18G197800		hypothetical protein	3.997	1.99891	0.256667	1.01667
Glyma.18G198000		hypothetical protein	3.046	1.60696	0.31	0.793333
Glyma.18G202400		hypothetical protein	2.545	1.34783	1.89333	4.68
Glyma.18G202600		hypothetical protein	2.004	1.00255	26.4633	52.1167
Glyma.18G205600		hypothetical protein	2.712	1.43939	0.34	0.913333
Glyma.18G208100		hypothetical protein	2.188	1.12962	0.523333	1.16667
Glyma.18G219700		hypothetical protein	4.561	2.18938	0.54	2.46667
Glyma.18G238600		hypothetical protein	8.809	3.13894	0.143333	1.23333
Glyma.18G238800		hypothetical protein	2.159	1.11051	9.85	21.25
Glyma.18G244100		hypothetical protein	2.094	1.06606	16.75	34.8633
Glyma.18G248900		hypothetical protein	3.502	1.80827	1.03667	3.64
Glyma.18G249100		hypothetical protein	2.365	1.24174	5.85667	13.8367
Glyma.18G250400		hypothetical protein	2.981	1.57585	0.213333	0.64
Glyma.18G251700		hypothetical protein	3.768	1.91393	0.366667	1.41333
Glyma.18G254300		hypothetical protein	5.525	2.46595	0.0966667	0.54
Glyma.18G255500		hypothetical protein	2.491	1.31701	0.473333	1.18333
Glyma.18G257900		hypothetical protein	3.973	1.99005	0.22	0.856667
Glyma.18G260700		hypothetical protein	3.117	1.64028	12.2633	39.7133
Glyma.18G272400		hypothetical protein	2.94	1.55587	13.2867	38.95
Glyma.18G273100		hypothetical protein	3.333	1.73679	4.19	14.0633
Glyma.18G281600		hypothetical protein	2.853	1.51253	2.45667	7.03
Glyma.18G286800		hypothetical protein	2.693	1.42922	0.316667	0.816667
Glyma.18G292100		hypothetical protein	7.629	2.93148	0.673333	4.98
Glyma.18G294400		hypothetical protein	2.081	1.05694	3.13	6.33333
Glyma.19G002300		hypothetical protein	2.039	1.02764	12.5933	25.5433
Glyma.19G004900		hypothetical protein	3.477	1.79775	1.77	4.98
Glyma.19G006700		hypothetical protein	2.038	1.0271	16.7367	33.9733
Glyma.19G007100		hypothetical protein	5	2.32187	1.39	6.84
Glyma.19G007200		hypothetical protein	2.865	1.51833	1.59333	8.17
Glyma.19G014600		hypothetical protein	2.142	1.09867	3.21	6.72
Glyma.19G038600		hypothetical protein	2.32	1.21429	3.11	7.15667
Glyma.19G052700		hypothetical protein	4.114	2.04044	0.553333	2.26667
Glyma.19G052900		hypothetical protein	9.088	3.18389	0.256667	2.37
Glyma.19G054700		hypothetical protein	2.342	1.22798	2.03333	4.67667
Glyma.19G096800		hypothetical protein	11.48	3.52106	0.126667	1.46333
Glyma.19G100000		hypothetical protein	2.153	1.10605	41.06	92.3
Glyma.19G102400		hypothetical protein	3.549	1.8276	3.08333	11.1967
Glyma.19G102900		hypothetical protein	3.393	1.76243	0.363333	1.21333
Glyma.19G113400		hypothetical protein	2.157	1.10882	17.6433	37.9733
Glyma.19G114700		hypothetical protein	2.095	1.06707	260.417	545.313
Glyma.19G115000		hypothetical protein	2.9	1.53607	0.23	0.653333
Glyma.19G137400		hypothetical protein	3.954	1.9833	0.486667	1.91667
Glyma.19G147200	GMPM1	hypothetical protein	25.127	4.65117	0	0.52
Glyma.19G148300		hypothetical protein	2.509	1.32722	0.556667	1.38667
Glyma.19G159900		hypothetical protein	2.419	1.27463	4.88667	11.81
Glyma.19G161400		hypothetical protein	4.206	2.07253	1.65	6.88
Glyma.19G162100		hypothetical protein	2.993	1.58156	7.23333	21.54
Glyma.19G162200		hypothetical protein	2.85	1.51106	23.3067	68.5833
Glyma.19G167300		hypothetical protein	12.807	3.67881	0.00666667	0.0866667
Glyma.19G176000		hypothetical protein	4.278	2.09703	0.0733333	0.323333
Glyma.19G195800		hypothetical protein	2.753	1.46103	1.90333	5.77
Glyma.19G198600		hypothetical protein	2.413	1.27073	44.0367	106.033
Glyma.19G201400		hypothetical protein	4.163	2.05755	0.736667	3.05333
Glyma.19G207300		hypothetical protein	2.013	1.00909	39.61	84.62
Glyma.19G207400		hypothetical protein	2.136	1.09523	5.99667	12.8333
Glyma.19G207600		hypothetical protein	19.769	4.30519	0	3.50333
Glyma.19G207700		hypothetical protein	3.541	1.82408	0.613333	2.19
Glyma.19G210900		hypothetical protein	2.189	1.13056	1.26667	2.90667
Glyma.19G212300		hypothetical protein	2.464	1.30083	6.04	14.7533
Glyma.19G215700		hypothetical protein	2.297	1.19974	12.7533	29.0033
Glyma.19G226800		hypothetical protein	2.683	1.42373	3.86667	10.2733
Glyma.19G229400		hypothetical protein	2.832	1.50177	9.07667	24.7867
Glyma.19G229500		hypothetical protein	2.776	1.47275	4.00333	10.98
Glyma.19G246500		hypothetical protein	2.132	1.09236	27.9233	59.0033
Glyma.19G248100		hypothetical protein	2.995	1.58267	1.13	3.15
Glyma.19G254800		hypothetical protein	2.332	1.22181	13.2833	33.2333
Glyma.19G255500		hypothetical protein	2.177	1.12206	47.5567	102.74
Glyma.20G013600		hypothetical protein	9.088	3.18391	0.0833333	0.71
Glyma.20G015900		hypothetical protein	2.227	1.15484	1.97	4.28
Glyma.20G017900		hypothetical protein	3.452	1.7874	2.38333	8.25667
Glyma.20G020200		hypothetical protein	2.37	1.24497	0.89	2.09667
Glyma.20G022600		hypothetical protein	26.644	4.73572	0.00666667	0.213333
Glyma.20G034200		hypothetical protein	2.215	1.14747	4.82667	10.6167
Glyma.20G045200		hypothetical protein	10.892	3.44521	0.1	1.05333
Glyma.20G050600		hypothetical protein	2.488	1.31489	0.71	1.76333
Glyma.20G051700		hypothetical protein	2.489	1.31552	14.5233	35.8833
Glyma.20G056500		hypothetical protein	2.062	1.04431	1.41667	2.88667
Glyma.20G061300		hypothetical protein	2.538	1.34376	5.23333	12.6567
Glyma.20G062000		hypothetical protein	6.903	2.78718	6.26333	43.0467
Glyma.20G066800		hypothetical protein	5.237	2.38863	1.18667	6.12
Glyma.20G091800		hypothetical protein	3.926	1.97294	0.783333	3.05667
Glyma.20G094500		hypothetical protein	5.101	2.35084	0.863333	4.30667
Glyma.20G097800		hypothetical protein	2.647	1.40418	8.07333	21.4433
Glyma.20G103500		hypothetical protein	3.096	1.63049	0.98	2.98
Glyma.20G103600		hypothetical protein	2.521	1.3342	2.67333	6.61
Glyma.20G118100		hypothetical protein	4.694	2.2308	1.28	5.95
Glyma.20G118200		hypothetical protein	12.12	3.59931	0.0466667	0.576667
Glyma.20G119600		hypothetical protein	6.422	2.68295	0.22	1.39
Glyma.20G125500		hypothetical protein	2.064	1.04534	79.4933	163.493
Glyma.20G131500		hypothetical protein	2.14	1.09776	23.8633	50.9433
Glyma.20G135300		hypothetical protein	3.108	1.6362	1.26	3.91333
Glyma.20G138500		hypothetical protein	4.797	2.26212	0.196667	0.926667
Glyma.20G138700		hypothetical protein	2.925	1.54848	0.863333	2.64
Glyma.20G140000		hypothetical protein	2.395	1.26023	1.06667	2.55
Glyma.20G141200		hypothetical protein	15.607	3.96412	0.0166667	0.29
Glyma.20G142000		hypothetical protein	6.689	2.74185	0.206667	1.35
Glyma.20G155100		hypothetical protein	2.621	1.38985	4.36667	11.4967
Glyma.20G155200		hypothetical protein	2.981	1.57593	9.93333	29.3267
Glyma.20G158500		hypothetical protein	18.068	4.17539	0	0.133333
Glyma.20G164600		hypothetical protein	2.32	1.21386	1.2	2.78
Glyma.20G178800		hypothetical protein	2.958	1.56483	0.486667	1.44
Glyma.20G199300		hypothetical protein	53.114	5.73101	0	0.89
Glyma.20G211700		hypothetical protein	2.378	1.24998	10.3933	24.4
Glyma.20G217600		hypothetical protein	5.16	2.36736	0.0833333	0.44
Glyma.20G220800		hypothetical protein	2.065	1.04582	77.7333	161.883
Glyma.20G231600		hypothetical protein	2.026	1.01865	1.23667	2.50333
Glyma.20G233900		hypothetical protein	2.003	1.00188	0.766667	1.52667
Glyma.U029200		hypothetical protein	2.321	1.21472	1.24	2.78
Glyma.U029600		hypothetical protein	2.893	1.53249	2.44667	7.18
Glyma.U035400		hypothetical protein	17.162	4.10113	0.01	0.193333
Glyma.U040600		hypothetical protein	2.34	1.22653	82.3433	195.79
