# Supplementary material for: Characterization of the soybean KRP gene family reveals a key role for GmKRP2a in root development
Source: Front Plant Sci. 2023 Jan 27;14:1096467. doi: 10.3389/fpls.2023.1096467 (PMC9911667; doi:10.3389/fpls.2023.1096467)
Supplement: Supplementary file 14 [file Table_7.xlsx]

## Sheet: Supplementary Table 7
Supplementary Table 7. DEGs that involved in plant pathogen related pathway.
Gene ID	Regulate	Log2FC (KRP_Over/CK)	Description
Glyma.05G119500	up	1.8393	brassinosteroid insensitive 1-associated receptor kinase 1 (BAK1)
Glyma.10G178400	up	1.06259	CALCIUM BINDING PROTEIN
Glyma.20G211700	up	1.24998	CALCIUM BINDING PROTEIN
Glyma.05G245600	up	1.22627	CALCIUM-BINDING PROTEIN CML24-RELATED
Glyma.08G053500	up	1.21139	CALCIUM-BINDING PROTEIN CML24-RELATED
Glyma.11G217200	up	1.06307	CALCIUM-BINDING PROTEIN CML24-RELATED
Glyma.01G166100	up	1.05825	CALCIUM-DEPENDENT PROTEIN KINASE 16-RELATED
Glyma.11G077300	up	1.05374	CALCIUM-DEPENDENT PROTEIN KINASE 16-RELATED
Glyma.05G079700	up	1.06368	CALMODULIN-1-RELATED
Glyma.09G168700	up	1.20633	CYCLIC NUCLEOTIDE-GATED ION CHANNEL 19-RELATED
Glyma.16G218300	up	2.89188	CYCLIC NUCLEOTIDE-GATED ION CHANNEL 19-RELATED
Glyma.18G083900	up	1.27646	disease resistance protein RPM1 (RPM1, RPS3)
Glyma.18G086600	up	1.55373	disease resistance protein RPM1 (RPM1, RPS3)
Glyma.04G136600	up	1.93049	EF hand (EF-hand_1) // EF hand (EF-hand_5) // EF-hand domain pair (EF-hand_8)
Glyma.09G236800	up	1.8334	EF-HAND CALCIUM-BINDING DOMAIN CONTAINING PROTEIN // CALCIUM-BINDING PROTEIN CML30-RELATED
Glyma.18G260700	up	1.64028	EF-HAND CALCIUM-BINDING DOMAIN CONTAINING PROTEIN // CALCIUM-BINDING PROTEIN CML30-RELATED
Glyma.02G059600	up	1.81363	EF-HAND CALCIUM-BINDING DOMAIN CONTAINING PROTEIN // CALCIUM-BINDING PROTEIN CML41-RELATED
Glyma.06G034700	up	2.75685	EF-HAND CALCIUM-BINDING DOMAIN CONTAINING PROTEIN // CALCIUM-BINDING PROTEIN CML41-RELATED
Glyma.04G136200	up	1.00733	EF-HAND CALCIUM-BINDING DOMAIN CONTAINING PROTEIN
Glyma.04G136300	up	1.63743	EF-HAND CALCIUM-BINDING DOMAIN CONTAINING PROTEIN
Glyma.04G194800	up	1.3681	EF-HAND CALCIUM-BINDING DOMAIN CONTAINING PROTEIN
Glyma.11G157100	up	1.46296	EF-HAND CALCIUM-BINDING DOMAIN CONTAINING PROTEIN
Glyma.11G157200	up	1.67482	EF-HAND CALCIUM-BINDING DOMAIN CONTAINING PROTEIN
Glyma.17G128900	up	1.31425	EF-HAND CALCIUM-BINDING DOMAIN CONTAINING PROTEIN
Glyma.17G175400	up	1.08274	EF-HAND CALCIUM-BINDING DOMAIN CONTAINING PROTEIN+D6D20D7:D26D4:D26D20DD2:D26
Glyma.06G187300	up	2.38517	enhanced disease susceptibility 1 protein (EDS1)
Glyma.09G131500	up	1.0531	HEAT SHOCK PROTEIN 90
Glyma.18G086900	up	1.47315	LEUCINE-RICH REPEAT-CONTAINING PROTEIN
Glyma.05G128200	up	1.06871	LRR receptor-like serine/threonine-protein kinase FLS2 (FLS2)
Glyma.15G172600	up	1.0878	MITOGEN-ACTIVATED KINASE KINASE KINASE // MITOGEN-ACTIVATED PROTEIN KINASE KINASE 1-RELATED
Glyma.02G008500	up	1.51967	pto-interacting protein 1 (PTI1)
Glyma.03G236300	up	1.58691	RESPIRATORY BURST OXIDASE HOMOLOG PROTEIN B
Glyma.03G204100	up	1.96035	SERINE/THREONINE-PROTEIN KINASE
Glyma.19G201400	up	2.05755	SERINE/THREONINE-PROTEIN KINASE
Glyma.10G230000	up	1.68307	suppressor of G2 allele of SKP1 (SUGT1, SGT1)
Glyma.20G034200	up	1.14747	Uncharacterized conserved protein
Glyma.10G001800	up	2.02586	Very-long-chain 3-oxoacyl-CoA synthase / Very-long-chain beta-ketoacyl-CoA synthase
Glyma.10G179400	up	1.53803	Very-long-chain 3-oxoacyl-CoA synthase / Very-long-chain beta-ketoacyl-CoA synthase
Glyma.19G255500	up	1.12206	VOLTAGE AND LIGAND GATED POTASSIUM CHANNEL // CYCLIC NUCLEOTIDE-GATED ION CHANNEL 11-RELATED
Glyma.12G076800	up	1.82108	VOLTAGE AND LIGAND GATED POTASSIUM CHANNEL // CYCLIC NUCLEOTIDE-GATED ION CHANNEL 15-RELATED
Glyma.01G128100	up	1.10978	WRKY transcription factor 33 (WRKY33)
Glyma.13G251600	down	-2.41652	pathogenesis-related protein 1 (PR1)
Glyma.13G251700	down	-9.02565	pathogenesis-related protein 1 (PR1)
Glyma.13G252000	down	-2.78132	pathogenesis-related protein 1 (PR1)
Glyma.13G252300	down	-2.36837	pathogenesis-related protein 1 (PR1)
Glyma.15G062800	down	-2.14311	pathogenesis-related protein 1 (PR1)
Glyma.05G238400	down	-1.87639	EF-HAND CALCIUM-BINDING DOMAIN CONTAINING PROTEIN
Glyma.08G241600	down	-1.05409	VOLTAGE AND LIGAND GATED POTASSIUM CHANNEL // CYCLIC NUCLEOTIDE-GATED ION CHANNEL 2
